# Supplementary material for: Msx1 haploinsufficiency modifies the Pax9-deficient cardiovascular phenotype
Source: BMC Dev Biol. 2021 Oct 6;21:14. doi: 10.1186/s12861-021-00245-5 (PMC8493722; doi:10.1186/s12861-021-00245-5)
Supplement: Supplementary file 5 — Additional file 5. Additional Table S1. Count matrix of reads in 86 single cells from the caudal pharyngeal arches of E9.5 mouse embryos. [file 12861_2021_245_MOESM5_ESM.xlsx]

## Sheet: sc_counts_per_gene
gene	A10	A11	A1	A2	A3	A4	A5	A6	A7	A8	A9	B10	B11	B12	B1	B2	B3	B4	B5	B6	B7	B9	C10	C11	C12	C1	C2	C3	C4	C5	C6	C7	C9	D10	D1	D2	D3	D4	D5	D6	D7	D8	D9	E10	E11	E12	E3	E4	E5
Gnai3	762	668	846	594	695	627	198	263	684	426	335	512	619	0	15	950	496	630	534	473	1328	1119	1368	1463	296	514	570	509	507	718	1185	1189	562	526	1118	1053	452	1406	206	233	865	566	618	2093	936	418	244	1079	632
Pbsn	0	0	0	0	0	0	0	0	0	0	0	0	0	0	0	0	0	0	0	0	0	0	0	0	0	0	0	0	0	0	0	0	0	0	0	0	0	0	0	0	0	0	0	0	0	0	0	0	0
Cdc45	184	1202	0	140	107	533	781	158	0	288	99	1420	206	252	687	896	230	0	1027	682	0	682	947	268	14	562	1153	173	393	388	162	1074	453	499	0	453	938	240	503	191	490	0	0	0	0	936	54	131	552
H19	39	386	149	0	568	281	371	302	0	801	306	68	0	955	0	124	252	739	25	513	352	7	541	0	100	0	113	0	1113	78	186	726	42	353	322	666	1716	1560	166	35	31	1	0	0	162	2636	54	246	101
Scml2	0	0	0	0	0	0	64	0	0	0	0	0	0	0	0	0	0	147	0	0	0	0	0	0	0	54	0	0	0	0	0	0	0	0	0	0	0	0	0	0	0	0	0	46	0	0	0	0	0
Apoh	0	0	0	0	0	0	0	0	0	0	0	0	0	0	0	0	0	0	0	0	0	0	0	0	0	0	0	0	0	0	0	0	0	0	0	0	0	0	0	0	0	0	0	0	0	0	0	0	0
Narf	306	0	0	0	340	60	2	0	1741	133	0	0	0	0	0	0	83	168	0	0	4	0	0	0	0	55	52	4	0	355	0	348	81	0	0	412	561	253	69	0	2	148	0	27	0	0	0	0	0
Cav2	0	0	0	0	0	0	0	0	0	0	0	0	0	0	0	0	0	0	0	0	0	0	0	0	132	0	0	0	0	0	0	0	0	0	0	0	0	0	0	0	0	0	0	0	0	0	64	0	0
Klf6	0	36	0	50	84	36	26	65	0	0	0	93	153	464	0	144	0	0	142	0	0	157	0	0	0	0	147	0	0	0	0	0	80	0	444	255	0	0	0	44	0	63	6	173	0	0	59	0	0
Scmh1	5	0	1	125	13	0	0	0	0	0	0	0	0	0	0	0	102	0	0	0	0	0	0	0	0	58	0	123	271	0	0	0	27	0	0	2	72	0	0	0	0	0	0	0	0	0	0	0	0
Cox5a	474	707	926	347	563	414	448	758	497	333	524	647	850	786	732	654	438	565	280	541	693	709	827	639	765	513	289	509	575	854	606	493	426	361	647	319	548	620	373	455	838	430	906	814	946	1551	535	514	463
Tbx2	0	0	0	0	54	0	0	0	0	0	0	0	0	0	0	0	0	0	0	0	27	0	0	0	0	0	0	0	0	0	20	192	0	0	0	0	0	24	0	0	0	0	69	0	0	0	0	0	0
Tbx4	0	0	0	0	0	0	0	0	0	0	0	0	0	0	0	0	0	0	0	0	0	0	0	0	0	0	0	0	0	0	0	0	0	0	0	0	0	0	0	0	0	0	0	0	0	0	0	0	0
Zfy2	0	0	0	0	0	0	0	0	0	0	0	0	0	0	0	0	0	0	0	0	0	0	0	0	0	0	0	0	0	0	0	0	0	0	0	0	0	0	0	0	0	0	0	0	0	0	0	0	0
Ngfr	0	0	0	0	0	0	0	23	0	1	0	244	0	0	0	0	0	143	0	1	0	0	0	0	0	0	0	0	0	6	0	0	101	0	14	101	0	0	54	0	0	0	5	0	0	0	1	0	0
Wnt3	0	0	0	45	0	0	0	0	0	0	0	0	0	0	0	0	0	0	0	0	0	0	0	0	0	0	0	0	0	0	0	0	0	0	0	0	0	0	0	0	0	0	0	0	0	0	0	0	0
Wnt9a	0	0	0	0	0	1	0	0	0	0	0	0	0	0	0	0	0	0	0	0	0	0	0	0	0	0	10	0	0	0	0	0	0	0	0	0	0	0	0	0	0	0	0	0	0	0	0	0	0
Fer	0	63	268	55	310	41	0	54	0	236	0	127	0	0	0	215	208	0	5	0	0	0	0	271	276	139	35	285	193	143	0	63	156	0	335	0	69	0	16	0	0	357	8	566	158	167	22	53	129
Xpo6	136	136	1	32	213	125	37	0	1968	0	0	39	220	5	0	0	8	256	208	20	0	0	267	600	217	0	72	228	10	132	0	51	260	0	0	20	36	419	219	0	0	0	234	0	882	1	73	0	427
Tfe3	4	0	1	161	10	0	0	135	0	0	0	0	0	0	0	0	0	0	0	0	18	0	263	0	26	21	0	0	1	0	0	254	0	0	0	0	0	0	0	0	6	0	0	0	0	0	0	0	0
Axin2	0	0	0	0	0	0	2	0	1	0	21	0	8	10	0	1	0	0	0	0	0	0	44	0	0	14	7	0	0	0	0	0	12	17	13	0	0	0	0	1	0	0	1	0	32	0	11	8	0
Brat1	0	335	0	0	282	0	0	0	0	0	0	310	0	0	0	0	0	0	0	0	0	154	0	0	0	0	98	0	0	0	0	0	0	0	0	0	0	0	0	0	0	0	0	0	0	0	19	0	0
Gna12	0	0	0	108	73	293	35	109	0	0	0	0	0	0	0	6	218	67	0	0	352	0	0	241	0	0	110	57	106	353	240	152	0	0	0	0	0	182	60	87	599	145	189	66	22	0	0	0	0
Slc22a18	0	0	0	0	0	0	0	0	0	0	0	0	0	0	0	0	59	0	0	0	0	0	0	0	0	0	0	0	0	0	0	0	0	0	0	0	0	0	0	0	0	20	0	0	0	0	0	0	0
Itgb2l	0	0	0	0	0	0	0	0	0	0	0	0	0	0	0	0	0	0	0	0	0	0	0	0	0	0	0	0	0	0	0	0	0	0	0	0	0	0	0	0	0	0	0	0	0	0	0	0	0
Igsf5	0	0	0	0	0	188	48	0	0	0	0	0	0	0	0	0	0	0	0	106	0	0	174	0	0	47	0	0	0	0	0	145	0	0	0	12	0	0	0	0	0	0	0	0	0	0	0	0	0
Pih1d2	32	0	0	0	0	7	0	61	0	0	73	0	0	0	0	0	0	79	0	73	50	0	0	0	0	0	30	93	1	0	2	0	0	36	0	0	0	0	0	60	172	0	0	136	0	0	6	30	0
Dlat	323	125	0	1	71	123	75	194	0	320	160	197	4	262	175	430	118	48	12	0	0	0	26	138	424	356	171	16	0	0	37	0	467	512	0	0	234	147	91	0	135	33	117	36	530	554	267	52	62
Sdhd	1117	1765	450	398	1991	1538	838	1685	678	1345	1802	1240	987	1599	454	1481	988	1622	1956	1630	2734	2188	2902	932	1289	520	1256	1368	651	1699	1410	999	1233	1741	1142	2193	2590	2051	1319	1044	2040	850	1203	1009	2167	2869	1753	1635	1395
Fgf23	0	0	0	0	0	0	0	0	0	0	0	0	0	0	0	0	0	0	0	0	0	0	0	0	0	0	0	0	0	0	0	0	0	0	0	0	0	0	0	0	0	0	0	0	0	0	0	0	0
Fgf6	0	0	0	0	0	0	0	0	0	0	0	0	0	0	0	0	0	0	0	0	0	0	0	0	0	0	0	0	0	0	0	0	0	0	0	0	0	0	0	0	0	0	0	0	0	0	0	0	0
Ccnd2	1064	548	999	532	701	1477	720	810	1184	369	1134	708	1484	1192	1046	1285	364	478	2228	340	2795	2711	5	4909	1160	288	1419	4403	724	975	374	905	1356	3194	1155	567	247	1922	1016	1219	2754	3374	3259	1430	3972	3011	624	710	426
Gpr107	0	0	0	105	0	0	55	0	0	6	212	7	330	0	0	0	58	226	0	0	0	0	410	187	0	0	162	0	0	118	0	0	0	26	584	0	0	131	0	0	0	0	56	0	22	0	0	0	286
Nalcn	0	0	0	0	0	0	0	0	0	0	0	0	0	0	0	0	0	0	0	0	0	0	0	0	0	0	0	0	0	0	0	0	0	0	0	0	0	0	0	0	0	0	0	0	0	0	0	0	0
Btbd17	0	0	0	0	0	0	0	0	0	0	0	0	0	0	0	0	0	0	0	0	0	0	0	0	37	953	0	144	0	280	0	0	0	0	0	0	0	0	139	0	153	0	0	0	0	0	0	0	0
Slfn4	0	0	0	0	0	0	0	0	0	0	0	0	0	0	0	0	0	0	0	0	0	0	0	0	0	0	0	0	0	0	0	0	0	0	0	0	0	0	0	0	0	0	0	0	0	0	0	0	0
Th	0	0	0	0	0	0	0	0	0	0	0	0	0	0	0	0	0	0	0	0	0	0	0	0	0	0	0	0	0	0	0	0	0	0	0	0	0	0	0	0	0	0	0	0	0	0	0	0	0
Ins2	0	0	0	0	0	0	0	0	0	3	0	0	0	0	0	0	0	0	0	0	0	0	0	0	0	0	0	0	0	0	0	0	0	0	0	0	0	0	0	0	0	0	0	0	0	0	0	0	0
Scnn1g	0	0	0	0	0	0	0	0	0	0	0	0	0	0	0	0	0	0	0	0	0	0	0	0	0	0	0	0	0	0	0	0	0	0	0	0	0	0	0	0	0	0	0	0	0	0	0	0	0
Drp2	0	0	0	0	0	0	0	0	0	0	0	0	0	0	0	0	0	0	0	0	0	0	0	0	0	0	0	0	0	0	0	0	0	0	0	0	0	0	0	0	273	0	0	0	0	0	0	0	0
Tspan32	0	0	0	0	0	0	0	0	0	0	0	0	0	0	0	0	0	0	0	0	0	0	0	0	0	0	0	0	0	0	0	0	0	0	0	0	0	0	0	0	0	0	0	0	0	0	0	0	0
Lhx2	0	0	0	38	0	0	0	0	0	0	0	0	0	0	0	0	0	296	0	0	0	0	239	0	0	0	0	0	0	0	0	0	0	0	0	0	0	0	0	0	0	0	0	0	0	0	0	0	0
Clec2g	0	0	0	0	0	0	0	0	0	0	0	0	0	0	0	0	0	0	0	0	0	0	0	0	0	0	0	0	0	0	0	0	0	0	0	0	0	0	0	0	0	0	0	0	0	0	0	0	0
Gmpr	0	0	0	0	0	0	31	60	0	0	0	0	244	0	0	0	0	0	0	153	0	0	0	122	0	0	0	0	0	0	0	0	0	128	0	0	0	0	0	0	0	0	0	0	0	0	0	0	0
Glra1	0	0	0	0	0	0	0	0	0	0	0	0	0	0	0	0	0	0	0	0	0	0	0	0	0	28	0	0	0	0	0	0	9	0	0	0	0	0	0	0	0	0	0	0	0	0	0	0	0
Mid2	0	0	0	0	0	0	0	0	0	0	0	0	0	0	0	0	0	0	0	0	0	0	0	0	0	0	0	0	0	0	0	0	0	0	0	0	0	0	0	0	0	0	0	0	0	0	0	0	0
Trim25	0	217	0	0	0	0	0	193	0	0	0	0	0	0	0	0	152	0	0	0	0	0	0	0	0	0	0	0	0	0	0	0	0	0	0	0	0	0	0	0	0	0	0	138	0	0	58	0	0
Dgke	0	0	1	0	0	0	0	49	0	0	1	0	0	0	0	0	0	0	0	0	23	0	0	0	1	0	0	0	0	0	0	0	0	0	0	0	0	0	0	21	0	0	412	0	0	0	0	0	0
Scpep1	465	0	0	124	694	309	449	80	26	0	0	6	2268	191	0	314	0	80	0	89	356	188	0	232	303	324	246	376	390	0	207	80	164	139	638	162	0	260	78	70	700	583	409	1600	677	1265	32	327	414
Mnt	0	0	0	0	21	0	1	0	0	0	0	12	0	0	0	0	0	0	0	0	0	0	0	0	0	0	0	0	0	0	0	0	0	0	0	105	43	71	4	0	0	0	0	0	0	0	33	0	0
Itgb2	0	0	0	0	0	0	0	0	0	0	0	0	0	0	0	0	0	0	0	0	0	0	0	0	0	0	0	0	0	0	0	0	0	0	0	0	0	0	0	0	0	0	0	0	0	0	0	0	0
Hddc2	68	208	0	28	147	47	185	239	453	344	476	76	353	737	0	0	373	438	492	224	519	233	302	188	381	97	58	103	411	114	503	486	141	288	847	412	0	171	245	107	116	60	0	160	384	310	70	70	149
Tpd52l1	0	30	0	110	87	58	65	36	0	0	179	206	0	0	0	0	0	0	0	170	262	219	190	149	0	1	89	154	79	0	244	215	89	203	1185	0	0	0	0	28	0	58	0	126	239	0	87	371	0
Pemt	0	0	0	54	63	60	0	14	0	0	141	0	0	147	191	0	0	60	0	0	0	120	0	0	116	0	137	48	0	0	0	84	80	0	0	0	0	160	0	0	0	148	94	172	0	0	0	0	186
Cdh1	0	0	0	0	0	0	0	0	0	108	0	0	0	0	0	0	0	0	0	130	2	0	0	0	0	0	0	0	0	0	0	0	0	0	0	0	22	13	0	0	0	0	0	0	0	0	0	0	114
Cdh4	0	0	0	0	0	0	0	0	0	0	0	31	27	0	0	0	0	0	0	0	0	0	0	240	0	0	0	0	0	12	0	0	0	0	0	0	0	0	0	0	15	25	0	235	0	0	0	0	0
Ckmt1	0	0	0	0	0	0	0	0	0	0	0	0	0	0	0	0	0	0	0	0	0	0	0	0	0	0	0	0	0	0	0	0	0	0	0	0	0	0	0	0	0	0	0	0	0	0	0	0	0
Bcl6b	0	0	0	0	0	0	0	0	0	0	0	0	0	0	0	0	0	0	0	0	0	0	0	0	0	0	0	0	0	0	0	0	0	0	0	0	0	0	0	0	0	0	0	0	0	0	0	0	0
Clec10a	0	0	0	0	0	0	0	0	0	0	0	0	0	0	0	0	0	0	0	0	0	0	0	0	0	0	0	0	0	0	0	0	0	0	0	0	0	0	0	0	0	0	0	0	0	0	0	0	0
Alox12	0	0	0	0	0	0	0	0	0	0	0	0	0	0	0	0	0	0	0	0	0	0	0	0	0	0	0	0	0	0	0	0	0	0	0	0	0	0	0	0	0	0	0	0	0	0	0	0	0
Arvcf	0	0	0	152	0	6	0	0	0	14	36	221	573	0	0	255	108	204	452	6	0	0	0	287	0	0	0	0	0	44	229	0	210	0	0	0	0	0	167	0	0	155	0	323	284	224	0	0	201
Comt	4	6	3	79	108	104	111	0	2	286	252	111	291	149	10	414	231	406	1	217	343	175	0	252	233	347	332	306	431	1	95	140	46	326	1	0	297	42	0	0	90	93	379	0	446	620	152	125	365
Rtca	57	360	143	164	480	239	91	152	0	0	189	515	422	244	183	568	91	69	131	252	216	111	320	292	67	45	116	203	68	495	242	566	185	106	0	0	96	375	123	158	176	209	187	94	0	200	162	233	251
Dbt	0	0	10	0	0	75	64	0	0	5	0	0	0	0	0	0	0	21	0	184	1	1	84	0	0	7	54	0	186	0	2	157	0	154	241	0	0	0	56	6	195	0	0	0	0	44	35	129	0
Dazap2	1591	531	1018	1205	749	1060	685	937	994	909	973	1730	715	931	369	1891	360	389	828	657	846	2647	873	1037	823	2363	715	978	834	2047	505	274	984	769	71	591	1438	814	1112	1601	1731	1089	1519	1192	1100	1725	767	523	1097
Mcts1	83	169	70	104	102	93	39	143	0	194	280	262	102	498	0	308	111	296	72	154	19	158	530	44	547	116	248	48	173	0	236	319	141	143	280	312	0	231	159	171	325	349	80	407	81	598	226	135	155
Rem1	0	0	0	0	0	0	0	15	0	0	0	0	0	0	0	0	0	0	0	0	97	0	0	0	0	0	0	0	0	0	0	0	0	0	0	0	0	0	0	0	0	0	0	0	0	0	0	0	0
Rnf17	0	0	0	0	0	0	0	0	0	0	0	102	0	0	0	0	0	0	0	0	4	0	213	0	0	36	94	0	0	0	0	0	49	0	0	0	0	0	0	0	0	0	0	0	0	0	0	0	0
Trappc10	8	6	55	0	19	14	18	0	0	31	25	50	0	0	0	32	0	1	20	34	0	28	0	25	0	42	14	0	0	50	98	22	11	25	0	23	0	37	0	0	0	2	27	7	0	0	6	0	151
Ccm2	88	281	0	82	157	306	162	37	1082	89	535	412	0	248	110	400	330	606	135	191	533	476	0	160	148	137	311	321	0	0	439	347	215	0	796	395	524	369	237	117	299	276	1121	646	215	0	231	232	0
Wap	0	0	0	0	0	0	0	0	0	0	0	0	0	0	0	0	0	0	0	0	0	0	0	0	0	0	0	0	0	0	0	0	0	0	0	0	0	0	0	1	0	0	0	0	0	0	0	0	0
Tbrg4	0	62	0	57	182	212	101	144	0	0	0	124	27	0	164	48	189	267	305	24	235	185	0	78	9	45	85	182	33	110	154	113	165	164	530	84	0	181	30	59	199	0	0	446	183	0	111	8	211
Tmprss2	0	0	0	0	0	0	0	0	0	0	0	0	0	0	0	0	500	0	0	0	0	0	0	0	0	0	0	0	0	0	0	0	0	0	0	0	0	0	0	0	0	0	0	0	0	0	0	0	0
Mx1	0	0	0	0	0	0	0	0	0	0	0	0	0	0	0	0	0	0	0	0	0	0	0	0	0	0	0	0	0	0	0	0	0	0	0	0	0	0	0	0	0	0	0	0	0	0	0	0	0
Fap	0	0	0	0	0	0	0	0	0	0	0	0	0	0	0	0	0	0	0	0	0	0	0	0	0	0	0	0	0	0	0	267	0	0	0	0	0	0	0	0	170	0	0	0	0	0	0	0	0
Gcg	0	0	0	0	0	0	0	0	0	0	0	0	0	0	0	0	0	0	0	0	0	0	0	0	0	0	0	0	0	0	0	0	0	0	0	0	0	0	0	0	0	0	0	0	0	0	0	0	0
Ndufa9	682	409	0	455	606	647	504	654	621	311	371	689	895	709	750	748	713	691	670	520	291	1287	401	782	214	666	554	431	682	359	335	710	767	714	4	520	419	411	609	428	689	726	509	961	237	1668	373	611	984
Egfl6	0	0	0	0	0	0	0	0	0	0	0	0	0	0	0	0	0	0	0	0	0	0	0	0	0	0	0	0	0	0	0	0	0	0	0	0	609	0	0	0	0	0	0	0	0	0	0	0	0
Lck	0	0	0	205	0	0	0	0	0	0	0	70	0	0	0	0	111	0	0	258	0	0	0	0	0	185	1	148	115	0	0	0	66	0	0	0	0	0	61	103	0	147	205	277	0	0	0	0	0
Tssk3	0	0	0	0	0	0	0	0	0	0	0	0	0	0	0	0	0	0	0	0	0	0	0	0	0	0	0	0	0	0	0	0	0	0	0	0	0	0	0	0	0	0	0	0	0	0	0	0	0
Cttnbp2	0	0	0	0	177	0	0	0	0	0	0	0	0	0	0	23	43	0	0	0	0	0	0	0	0	0	0	0	0	0	0	0	22	0	0	0	17	85	0	0	0	0	0	0	0	0	0	0	0
Galnt1	126	45	109	216	96	120	207	319	263	8	195	590	31	282	0	268	301	52	206	454	121	28	533	297	35	162	201	12	3	612	194	224	72	30	1311	223	428	225	198	106	51	135	326	652	56	0	11	88	0
Myf5	0	0	0	0	0	0	0	0	0	0	198	0	0	573	0	0	0	0	0	0	0	0	0	0	0	0	0	0	0	0	0	0	0	0	0	0	0	0	0	0	0	0	0	0	0	0	0	0	0
Mkrn2	0	81	0	0	298	123	92	82	0	358	0	78	0	461	0	185	147	1	81	165	0	377	602	459	222	134	0	174	309	0	526	0	44	216	0	0	0	14	0	0	131	119	179	273	259	627	56	0	1
Pparg	0	0	0	0	0	0	0	0	0	0	0	0	0	0	0	0	0	0	0	0	0	0	0	0	0	0	0	0	0	0	0	0	0	0	0	0	0	0	0	0	0	0	0	0	0	0	0	0	0
Raf1	135	87	0	48	96	85	98	113	0	102	332	28	21	5	141	127	140	207	410	1	211	6	311	849	432	328	238	156	190	519	258	134	67	6	0	197	336	127	94	210	100	252	464	609	0	0	95	243	111
2001-09-01	8	10	0	0	0	0	0	0	0	0	0	0	0	0	0	0	9	27	0	0	0	0	0	0	0	6	0	0	0	0	0	0	0	28	0	18	0	0	4	0	0	0	49	0	1	0	0	0	0
Pdgfb	0	0	0	0	0	0	0	0	0	0	0	0	0	0	0	0	0	0	0	0	0	0	0	0	0	0	0	0	0	0	0	0	0	0	0	0	0	0	0	0	0	0	0	0	0	0	0	0	0
Acvrl1	0	0	0	0	0	0	0	0	0	0	0	0	0	0	0	0	0	0	0	0	0	0	0	0	0	0	0	0	0	0	0	0	0	0	0	0	1	0	0	0	0	0	0	0	0	0	0	0	0
Grasp	0	0	0	32	0	0	0	0	0	0	0	69	0	0	0	0	0	0	0	0	0	0	0	30	0	37	0	0	0	0	0	0	18	0	0	0	0	0	33	0	0	28	0	0	2	0	0	0	0
Acvr1b	0	0	4	0	0	0	0	0	0	91	0	57	0	0	0	0	0	0	0	0	14	0	0	0	0	1	0	16	0	0	0	0	25	0	59	0	49	0	0	0	7	0	0	0	0	0	0	0	0
Tom1l2	0	0	0	0	0	0	0	0	0	0	0	0	0	0	0	0	0	0	4	0	0	443	0	0	0	0	0	0	0	0	0	0	0	0	0	0	0	0	0	0	0	0	0	0	0	0	0	1	0
Gpa33	0	0	0	0	0	0	0	0	0	0	0	0	0	0	0	0	0	0	1	0	0	0	0	0	0	0	0	0	0	0	0	0	0	0	0	0	0	0	0	0	0	0	0	0	0	0	0	0	0
Zfp385a	0	66	0	0	25	17	67	18	0	89	0	0	0	25	0	0	5	0	0	1	102	0	0	0	0	219	52	17	0	56	0	80	4	2	0	99	17	12	4	0	40	0	107	0	43	123	6	0	16
Itga5	0	0	0	0	0	0	68	0	0	89	0	0	0	0	0	0	0	0	0	0	166	0	198	0	0	0	99	0	63	10	0	0	22	0	0	0	0	0	0	0	0	0	0	0	0	0	21	97	0
Gabra2	0	0	0	0	0	0	0	0	0	0	0	0	0	0	0	0	0	0	0	0	0	0	0	0	0	0	0	0	0	136	0	0	0	0	0	0	0	0	0	0	0	0	0	0	0	0	0	0	0
Wdr77	189	603	183	224	232	659	300	214	1489	591	616	584	939	371	985	1396	415	744	296	505	457	493	162	658	472	379	503	829	132	1354	118	78	543	437	643	257	217	877	194	814	906	745	1112	448	1310	368	499	56	661
Adora3	0	0	0	0	0	0	0	0	0	0	0	0	0	0	0	0	0	0	0	0	0	0	0	0	0	0	0	0	0	0	0	0	0	0	0	0	0	0	0	0	0	0	0	0	0	0	0	0	0
Atp5f1	870	1607	1050	1120	2351	1883	1552	3138	1993	1497	1111	2286	1667	3291	1235	1688	1990	1684	1273	2085	1923	2764	3180	1413	1278	2482	1458	1559	1252	2720	1733	3390	2053	1907	2173	2036	2506	2058	1596	1453	2549	1479	2262	1128	2724	5057	1610	3683	1692
Sox9	0	50	1	38	111	0	151	27	23	14	28	407	2	21	13	18	45	189	0	53	194	84	0	62	27	0	184	77	230	0	1	372	351	24	154	148	94	25	0	0	2	0	3	48	0	4	0	180	61
Hnrnpd	608	325	237	106	281	414	161	178	159	238	61	341	123	256	249	196	357	24	622	328	309	747	1086	399	450	127	267	309	293	529	408	462	339	336	942	509	366	386	303	137	435	479	564	540	525	959	262	436	445
Dynlt1c	19	9	8	16	6	7	7	13	0	10	8	22	4	11	20	7	18	4	10	2	7	26	108	8	5	34	6	0	24	42	14	22	11	2	20	4	24	21	0	10	18	8	6	6	20	22	8	16	6
C1d	498	578	323	448	412	369	456	819	1108	342	63	843	554	802	238	370	629	610	585	431	416	663	1075	578	328	572	584	504	427	232	0	636	448	439	1512	671	359	500	336	304	500	377	443	659	782	469	542	598	451
Gm2a	0	0	0	0	0	188	0	0	0	0	0	78	220	0	0	0	0	0	0	0	146	276	0	0	0	0	0	0	0	0	0	1	1	0	0	218	0	0	0	0	0	93	165	0	0	0	0	0	0
Krit1	35	18	1	53	125	137	154	4	0	0	0	1	0	144	313	0	41	389	213	83	387	89	0	330	231	491	24	12	11	0	27	35	140	0	1371	8	188	84	96	127	124	0	351	52	8	0	159	2	148
Clcn4	0	5	0	0	462	51	4	0	0	4	1	0	0	0	57	428	19	0	4	36	0	0	18	0	0	3	82	153	0	23	0	317	0	13	0	372	0	0	60	0	202	0	0	0	452	0	88	0	0
Vmn2r88	0	0	0	0	0	0	0	0	0	0	0	0	0	0	0	0	0	0	0	0	0	0	0	0	0	0	0	0	0	0	0	0	0	0	0	0	0	0	0	0	0	0	0	0	0	0	0	0	0
Grm6	0	0	0	0	0	0	0	0	0	0	0	0	0	0	0	0	0	0	0	0	0	0	0	0	0	0	0	0	0	0	0	0	0	0	0	0	0	0	0	0	0	0	0	0	0	0	0	0	0
Sema4f	0	0	0	0	0	0	0	0	0	0	0	0	0	0	0	0	0	0	0	0	0	0	0	0	0	0	0	0	0	0	0	0	0	0	0	0	0	0	0	0	0	0	1	0	0	0	0	0	0
Hk2	83	45	57	79	24	85	17	172	609	165	50	49	18	50	27	38	111	443	365	203	258	34	67	215	177	0	149	291	93	161	162	45	132	34	953	45	9	123	53	80	44	129	115	21	47	301	11	0	38
Myo18a	48	0	0	54	0	0	0	1	0	76	0	346	34	3	0	0	0	81	199	0	9	0	0	2	0	17	0	4	0	798	2	1	0	1	0	1	53	13	22	1	1	0	0	0	2	0	0	0	2
Sez6	0	0	0	0	0	0	0	2	0	0	0	0	0	0	0	0	0	0	0	0	0	1	0	0	0	819	0	0	0	0	0	0	1	0	0	0	0	0	0	0	0	0	0	0	0	0	0	0	0
Haao	0	0	0	0	0	0	0	0	0	0	0	0	0	0	0	0	0	0	0	0	0	0	0	0	0	0	0	0	0	0	0	0	0	0	0	0	0	0	0	0	0	0	0	0	0	0	0	0	0
Cd52	0	0	0	0	0	0	0	0	0	0	0	0	0	0	0	0	0	0	0	0	0	0	0	0	0	0	0	0	0	0	0	0	0	0	0	0	0	0	0	0	0	0	0	0	0	0	0	0	0
Abhd15	0	0	0	0	0	0	0	8	0	0	0	0	0	0	0	0	0	0	0	0	0	0	0	0	0	0	0	0	0	0	0	0	0	0	0	0	0	0	0	0	0	0	0	0	0	0	0	0	0
Hoxb6	0	0	0	0	0	0	0	0	0	0	0	0	0	0	0	0	0	0	0	0	0	0	0	0	0	0	0	0	0	0	0	0	0	0	0	0	0	0	0	0	0	0	0	0	0	0	0	0	0
Loxl3	0	0	0	0	0	0	0	0	0	0	0	0	0	0	0	30	0	0	0	0	0	0	0	0	0	0	0	0	0	0	0	0	0	0	0	0	0	0	0	0	0	0	0	0	0	0	0	0	0
Tcl1b5	0	0	0	0	0	0	0	0	0	0	0	0	0	0	0	0	0	0	0	0	0	0	0	0	0	0	0	0	0	0	0	0	0	0	0	0	0	0	0	0	0	0	0	0	0	0	0	0	0
Btn1a1	0	0	0	0	0	0	0	0	0	0	0	0	0	0	0	0	0	0	0	0	0	0	0	0	0	0	0	39	0	0	11	0	0	0	0	0	0	0	0	0	0	0	0	0	0	0	0	0	0
Kat2b	0	0	0	0	0	0	0	0	0	0	0	0	0	0	0	232	0	0	0	0	0	152	0	0	0	0	0	0	0	0	0	0	0	0	0	0	0	0	0	0	197	0	0	0	0	0	0	0	0
Rab5b	109	0	0	4	4	28	6	0	0	0	5	0	0	0	0	0	5	87	0	0	0	0	0	0	0	6	0	0	0	0	0	6	0	0	0	5	0	22	8	1	5	0	0	101	195	0	0	0	0
Cryba1	0	0	0	0	0	0	0	0	0	0	0	0	0	0	0	0	0	0	0	0	0	0	0	0	0	0	0	0	0	17	0	0	0	0	0	0	0	0	0	0	0	0	0	0	0	0	0	0	0
Dnmt3l	0	0	0	0	0	0	0	0	0	0	0	0	0	0	0	0	0	0	0	0	0	0	0	0	0	0	0	0	0	0	0	0	0	0	0	0	0	0	0	0	0	0	0	0	0	0	0	0	0
Aire	0	0	0	0	0	0	0	0	0	0	0	0	0	0	0	0	0	0	0	0	0	0	0	0	0	0	0	0	0	0	0	0	0	0	0	0	0	0	0	0	0	0	0	0	0	0	0	0	0
Icosl	0	0	0	0	0	25	0	35	0	0	0	0	0	0	0	0	0	0	102	0	0	0	0	0	0	0	53	0	0	0	0	0	0	0	0	0	0	0	0	0	0	0	0	0	0	0	0	0	0
Spg7	0	81	44	164	22	22	83	37	0	203	198	2	0	0	0	0	4	87	0	11	107	0	0	115	16	187	0	0	2	0	324	358	5	26	231	77	0	64	99	3	248	18	241	561	0	0	24	15	12
Sult5a1	0	0	0	0	0	0	0	0	0	0	0	6	0	0	0	0	0	0	0	0	0	0	1	1	0	0	0	0	107	0	0	166	0	0	0	0	0	0	0	0	0	0	0	0	0	0	44	122	0
Rpl13	2418	2988	1670	1674	2933	2781	2158	4224	2222	2771	2085	3119	2958	3752	1668	3506	2759	3982	2073	3109	1898	3664	5125	2865	2504	2722	1963	2572	3222	4012	2535	2760	2244	2713	2214	3069	3326	2791	2200	2754	2546	3645	3450	3786	3350	9502	2536	3950	3130
Chmp1a	258	163	1	287	249	219	69	184	0	265	218	121	22	225	291	0	158	468	183	0	0	0	2	165	213	20	253	146	144	121	38	1	121	137	0	207	895	159	96	90	336	109	99	59	0	0	129	0	417
Rpa1	7	686	130	711	251	343	420	424	0	264	415	111	215	1126	0	1131	80	281	596	197	530	715	0	179	296	95	474	907	318	762	413	1149	638	610	728	597	0	197	231	665	770	459	671	388	703	0	454	158	409
Serpinf1	0	248	951	84	268	99	236	60	0	74	0	424	138	207	338	159	236	299	0	152	60	0	0	112	379	0	372	149	229	0	532	900	206	0	0	352	1120	0	0	0	0	0	185	0	193	616	336	915	0
Tubgcp3	0	0	3	35	0	62	120	191	0	58	0	0	0	88	0	336	106	0	369	238	96	0	0	391	0	131	59	281	0	0	0	188	116	22	0	338	842	0	0	130	0	0	109	0	0	0	0	223	269
Oprm1	0	0	0	0	0	0	0	0	0	0	0	0	0	0	0	0	0	0	0	0	0	0	0	0	0	0	0	0	0	0	0	0	0	0	0	0	0	0	0	0	0	0	0	0	0	0	0	0	0
Polr3d	162	147	0	57	117	7	53	622	20	24	1	124	26	0	77	118	4	291	456	0	1	214	0	189	314	25	48	0	9	75	113	100	78	150	0	455	322	59	14	158	105	11	28	1	42	76	16	158	27
Tcf7	64	260	1	0	124	0	77	0	0	92	348	287	630	70	0	0	108	98	4	68	40	0	392	0	0	0	56	0	0	0	0	0	140	0	207	0	0	231	65	285	168	0	0	0	0	420	0	0	0
Ddx3x	1080	310	897	776	285	1018	204	860	2661	385	635	889	1	1263	1266	847	1659	681	1023	1159	511	308	677	1174	882	725	670	445	363	1005	1688	1723	1027	172	1628	570	1537	1324	358	403	848	265	1074	1017	1354	423	538	842	553
Il12rb1	0	0	0	0	0	0	0	0	0	0	0	0	0	0	0	0	0	0	0	0	0	0	0	0	0	0	0	0	0	0	0	0	0	0	0	0	0	0	0	0	0	0	0	0	0	0	0	0	0
Slc5a5	2	2	0	1	2	0	2	0	0	14	2	1	1	0	0	0	2	1	0	1	1	0	3	1	0	0	1	1	1	0	0	1	0	0	0	1	0	0	1	0	1	1	0	0	174	2	1	1	1
Kcnn3	0	0	0	0	0	0	29	0	0	0	0	0	0	0	0	0	0	0	0	0	0	0	0	0	0	0	0	0	0	0	0	0	0	0	0	0	0	0	0	0	0	0	0	0	0	0	0	0	0
Usp32	0	0	0	0	29	0	0	0	0	3	0	0	0	0	1	196	140	0	0	0	100	0	0	0	0	154	29	0	0	0	0	0	0	0	0	0	0	0	0	0	0	22	15	23	131	23	0	0	0
Car4	633	0	0	0	0	64	0	641	0	0	215	1157	4623	0	1	165	0	265	0	0	0	0	0	319	240	0	0	68	0	1857	0	0	359	0	0	0	0	1422	0	424	0	0	99	4925	5033	0	0	0	511
Txnrd3	0	350	0	0	90	0	87	0	0	0	0	96	0	0	0	0	0	0	0	0	0	0	0	140	0	0	0	0	0	0	0	0	0	104	0	0	0	0	89	0	0	0	0	0	0	0	0	0	73
Fasl	0	0	0	0	0	0	0	0	0	0	0	0	0	0	0	0	0	0	0	0	0	0	0	0	0	0	0	0	0	0	0	0	0	0	0	0	0	0	0	0	0	0	0	0	0	0	0	0	0
Zfp512b	0	62	349	0	0	0	7	22	0	0	0	0	0	0	0	0	2	0	0	20	0	0	0	0	0	0	0	0	11	0	0	0	0	0	169	0	0	6	0	0	0	2	4	183	0	0	0	0	0
Dnajc5	0	128	678	22	86	233	40	537	0	261	324	363	557	158	259	275	149	148	147	1	145	0	52	157	225	437	170	67	11	0	0	88	169	39	177	664	264	180	0	258	80	246	441	206	761	0	35	360	506
Tpd52l2	767	427	767	343	1230	616	412	970	511	433	204	1288	452	838	357	806	857	853	221	623	1223	499	721	1063	266	1070	377	739	845	1403	233	1276	379	326	0	585	1837	331	338	466	289	477	1155	496	224	1216	302	255	329
Fmr1	147	41	201	68	22	98	83	43	52	133	142	249	22	202	27	628	86	134	0	124	258	121	209	0	134	12	28	86	69	629	312	20	81	15	28	0	294	392	85	387	13	95	182	24	0	0	140	41	79
Bcl11a	0	0	0	0	0	0	0	27	0	0	0	0	0	0	0	0	0	0	0	0	0	0	0	0	0	0	0	0	0	0	0	0	0	0	0	0	0	0	0	0	0	0	0	0	0	0	0	0	0
Il4	0	0	0	0	0	0	10	0	0	0	0	0	0	0	0	0	0	0	0	0	0	0	0	0	0	0	0	0	0	0	0	0	0	0	0	2	0	16	0	0	0	0	0	0	0	0	0	2	0
Pxmp4	1	30	0	0	8	37	124	294	0	70	0	157	0	0	0	45	112	0	0	0	0	0	0	0	123	0	87	16	0	0	79	0	0	0	0	0	216	0	1	0	1	0	0	0	0	0	19	0	77
Dlg3	0	11	0	211	59	0	0	166	0	28	134	113	0	0	0	0	129	158	0	39	59	3	0	0	23	0	18	147	185	278	113	37	156	129	2	28	41	206	108	0	309	256	0	8	347	19	0	0	123
Gnb1l	20	36	131	35	47	148	300	35	0	85	0	98	196	0	0	0	95	0	213	24	96	158	0	66	0	0	37	0	129	333	0	191	152	188	0	0	0	390	65	68	0	0	83	0	0	0	161	88	0
Dbh	0	0	0	0	0	0	0	0	0	0	0	0	682	0	0	0	0	0	0	0	0	0	0	0	0	0	0	0	0	0	0	0	0	0	0	0	0	0	0	0	0	0	0	356	0	0	0	0	0
Mmp11	0	0	0	0	0	0	0	0	0	56	0	0	57	0	0	0	18	0	0	0	0	0	0	0	0	93	59	0	0	0	0	0	0	0	0	0	240	148	0	0	0	0	0	93	0	0	0	0	21
Smarcb1	440	1177	162	339	699	493	741	1062	1513	1114	462	896	662	1014	0	1867	1045	826	487	1090	581	1023	1900	545	555	584	455	337	646	537	1411	1131	914	977	563	710	1340	1178	906	218	666	1421	513	2272	1171	490	656	768	213
Vpreb3	0	0	0	0	0	0	0	0	0	0	0	0	0	0	0	0	0	0	0	0	0	0	0	0	0	0	0	0	0	0	0	0	0	0	0	0	0	0	0	0	0	0	0	0	0	0	0	0	0
Hip1r	0	0	1	0	0	0	0	0	0	0	0	88	0	0	0	0	0	0	0	0	0	0	0	0	0	0	0	0	0	0	0	0	20	0	0	0	0	0	0	0	87	0	0	0	0	0	0	33	114
Nsun5	0	99	0	51	0	134	58	103	0	12	0	86	182	0	0	370	144	303	357	0	58	192	169	350	163	206	89	333	38	0	0	0	237	0	0	0	0	0	85	121	100	29	134	502	256	805	169	0	0
Top1mt	180	0	0	0	0	112	0	0	752	0	0	0	0	0	0	0	0	0	0	0	0	0	0	123	122	2	0	0	0	0	0	0	0	0	0	0	336	5	92	131	143	105	0	221	0	0	50	0	0
Hoxa10	0	0	0	0	0	0	0	0	0	0	0	0	0	0	0	0	0	0	0	0	0	0	0	0	0	0	0	0	0	0	0	0	0	0	0	0	0	0	0	0	0	0	0	0	0	0	0	0	0
Hoxa4	0	59	0	0	0	0	0	0	0	0	0	4	0	0	0	19	0	0	0	0	0	0	0	52	0	0	0	19	0	35	0	0	0	0	0	0	0	0	0	0	0	0	0	0	0	0	0	0	0
Gm38393	0	0	0	0	0	8	0	0	0	0	2	0	28	0	12	0	0	0	0	0	11	0	0	13	0	0	0	4	0	0	0	0	0	0	0	0	0	24	29	12	2	0	0	0	0	0	0	26	0
Mmp14	0	69	0	0	45	0	0	0	0	0	0	78	260	304	4	34	67	66	4	0	318	0	1	0	414	139	76	0	0	209	0	187	32	131	0	471	846	138	19	1	0	0	0	321	265	912	0	0	0
Slc7a7	0	0	0	0	0	0	0	0	0	0	30	0	0	0	0	0	0	0	0	0	0	0	0	0	0	0	0	0	0	0	0	0	0	0	0	0	0	0	0	0	0	0	0	0	0	0	0	0	0
Oxa1l	435	206	0	87	264	278	209	85	0	150	0	49	307	191	729	400	26	0	0	42	271	223	347	452	0	389	154	262	0	273	0	187	48	0	573	0	315	0	393	0	31	103	168	789	0	579	135	120	211
Heatr6	117	91	0	52	0	16	0	33	705	69	0	72	326	206	0	0	107	166	70	179	117	0	0	52	385	0	0	36	0	374	0	0	244	129	0	246	1180	80	147	86	77	250	98	11	160	467	0	146	0
Ccl3	0	0	0	0	0	0	0	0	0	0	0	0	0	0	0	0	0	0	0	0	0	0	0	0	0	0	0	0	0	0	0	0	0	0	0	0	0	0	0	0	0	0	0	0	0	0	0	0	0
Wfdc18	0	0	0	0	0	0	0	0	0	0	0	0	0	0	0	0	0	0	0	0	0	0	0	0	0	0	0	0	0	0	0	0	0	0	0	0	0	0	0	0	0	0	0	0	0	0	0	0	0
Icam4	0	0	0	0	0	0	0	0	0	0	0	0	0	0	0	0	0	0	0	0	0	0	0	0	0	0	0	0	0	0	0	0	0	0	0	0	0	0	0	0	0	0	0	0	0	0	0	0	0
Ilf2	582	412	14	1483	1602	1131	1095	1628	2524	1497	922	1335	1462	656	443	1519	602	2182	1065	2088	610	1664	2099	1965	1044	1684	749	561	817	891	931	1735	849	1561	669	1504	1140	1120	599	876	1094	1824	1408	1301	2937	2015	564	1030	1226
Chtop	205	87	0	118	547	187	321	458	198	316	338	334	752	449	0	168	10	385	130	130	192	111	147	308	498	154	164	323	127	803	8	357	477	470	1023	460	421	336	305	135	397	229	1	623	407	1245	210	349	610
Snapin	488	131	13	100	600	295	128	353	0	506	194	0	406	586	0	370	260	314	435	197	0	194	732	800	22	510	171	660	437	247	54	468	66	251	0	843	649	471	272	178	248	456	0	514	874	285	110	169	168
S100a4	0	0	0	0	0	0	0	0	0	0	0	0	0	0	0	0	0	0	0	0	0	0	0	0	0	0	0	0	0	0	0	0	0	0	0	0	0	0	0	0	0	0	0	0	0	0	0	0	0
S100a3	0	0	1	0	0	0	1	0	0	0	0	0	0	0	0	0	0	0	1	0	0	0	0	0	0	0	0	0	0	0	0	0	0	0	0	0	0	0	0	6	0	0	0	0	0	0	0	0	0
S100a5	0	0	0	0	0	0	0	0	0	0	0	0	0	0	0	0	0	0	0	0	0	0	0	0	0	0	0	0	0	0	0	0	0	0	0	0	0	0	0	0	0	0	0	0	0	0	0	0	0
S100a6	0	0	55	0	0	33	0	0	0	0	0	0	0	0	0	0	0	0	0	27	0	0	0	0	0	26	0	0	0	0	0	60	4	0	0	0	0	0	16	56	18	0	0	0	0	0	0	61	0
Scn4a	0	0	0	0	0	0	0	0	0	0	0	0	0	0	0	0	0	0	0	0	0	0	0	0	0	0	0	0	0	0	0	0	0	1	0	0	0	0	0	0	0	0	0	0	0	0	0	0	0
Icam2	0	0	0	0	0	0	0	0	0	0	0	0	0	0	0	0	0	0	0	0	0	0	0	0	0	0	0	0	0	0	0	0	0	0	0	0	0	0	0	0	0	0	0	0	0	0	0	0	0
Mapk7	316	0	0	69	2	282	0	11	0	0	0	121	0	0	0	576	229	60	0	0	98	0	0	30	0	112	0	0	0	0	29	623	141	0	0	363	903	0	71	145	0	0	104	0	0	29	61	0	0
Epn2	0	0	0	0	72	40	14	0	0	175	0	72	0	0	0	65	155	5	0	0	0	68	0	0	1	0	63	0	0	0	0	0	32	0	0	0	0	0	0	0	78	10	0	0	0	0	3	6	0
B9d1	82	67	506	125	255	42	77	80	0	176	0	68	142	163	0	306	85	0	180	0	191	0	44	143	308	137	112	41	248	338	0	82	45	122	0	0	148	266	95	0	260	237	126	477	172	0	88	0	82
Sec24b	2	81	0	0	1	44	181	119	0	112	0	142	0	326	205	0	24	0	0	0	171	129	0	0	0	0	199	230	0	0	0	0	83	28	0	14	0	208	0	46	115	2	0	0	0	798	44	0	0
N4bp3	0	0	0	35	0	0	0	0	0	0	0	0	0	0	0	0	0	0	169	0	0	0	0	1	11	0	0	0	65	0	0	0	7	0	0	0	0	0	0	0	0	131	182	0	45	0	0	0	0
Rmnd5b	265	146	0	209	195	0	130	189	0	230	189	224	235	0	0	0	445	0	0	0	293	228	508	0	226	221	0	0	0	0	323	0	68	0	0	0	578	0	109	0	175	154	264	392	0	0	93	0	195
Nhp2	1514	1677	822	1118	1371	1191	1080	1382	772	1194	1540	2009	714	2405	1783	2613	417	1398	1597	2303	1439	2808	3151	2184	1494	1174	1126	1356	913	1945	2036	812	1442	1180	298	1017	937	1049	1082	959	1538	2057	1754	1041	2770	1301	1635	1117	1513
Vps9d1	0	133	0	0	0	124	0	0	0	81	0	175	44	0	18	125	0	0	337	0	0	0	0	0	0	0	0	0	0	0	0	0	0	0	0	0	122	0	0	0	0	21	0	0	4	0	1	210	0
Zfp276	4	0	0	0	7	0	0	0	0	0	0	0	0	0	0	0	47	0	0	0	0	0	0	0	0	0	0	0	0	0	0	0	0	0	0	0	169	0	0	0	0	0	0	0	0	316	0	0	0
C1ql4	0	0	0	0	0	0	0	0	0	0	0	0	0	0	0	0	0	0	0	0	0	0	0	0	0	0	0	0	0	0	0	0	0	0	0	0	0	0	0	0	0	0	0	0	0	0	0	0	0
Mfsd10	0	53	0	188	0	138	142	142	0	362	0	0	473	0	87	0	0	296	112	0	0	0	0	0	76	282	215	0	0	4	106	720	73	0	0	0	879	206	58	156	175	0	203	0	0	822	150	220	139
Luzp1	301	221	156	171	85	56	138	350	0	79	127	194	337	437	72	298	212	229	622	12	414	0	1	354	126	400	55	508	0	976	9	284	464	322	599	347	344	566	38	67	275	323	203	512	650	469	88	62	214
Slc13a2	0	0	0	0	0	0	0	0	0	0	0	0	0	0	0	0	0	0	0	0	0	0	0	0	0	0	0	0	0	0	0	0	0	0	0	0	0	0	0	0	0	0	0	0	0	0	0	0	0
Kctd10	0	0	0	24	7	44	146	142	0	13	0	0	0	76	177	124	0	236	0	52	168	208	0	0	175	112	56	0	0	225	0	0	69	0	464	0	0	173	26	0	71	145	0	0	103	0	0	0	0
Poldip2	0	184	22	94	761	155	146	253	38	75	166	358	0	14	206	455	364	370	303	157	0	266	0	237	231	126	122	383	282	273	367	449	365	169	1	532	215	415	86	1	10	535	245	0	207	0	98	455	204
Sebox	0	0	0	0	0	0	0	0	0	0	0	0	0	0	0	0	0	0	0	0	0	0	0	0	0	0	0	0	0	0	0	0	0	0	0	0	0	0	0	0	0	0	0	0	0	0	0	0	0
Ift20	160	103	42	36	189	136	113	175	159	108	269	162	17	134	0	57	110	0	60	204	68	78	163	6	111	54	146	144	80	0	10	196	53	174	102	130	58	165	92	70	134	153	60	207	89	342	11	39	36
Col6a1	0	0	0	0	0	0	0	0	0	0	0	0	0	0	0	0	0	0	0	0	0	0	0	0	0	0	0	0	0	0	0	0	0	0	0	0	0	103	116	0	0	0	0	0	0	0	0	0	0
Pcbp3	0	172	0	0	0	0	0	11	0	24	0	0	39	0	0	0	83	0	0	0	12	0	0	127	0	304	0	60	149	220	0	151	123	28	0	0	0	5	65	0	0	0	459	0	0	0	108	204	0
Lgals9	0	0	0	0	0	0	0	0	0	0	0	0	0	0	0	0	0	0	0	0	0	0	0	0	0	0	0	0	0	0	0	0	0	0	0	0	0	0	0	0	0	0	0	0	0	0	0	0	0
Araf	154	0	0	374	413	24	7	498	33	119	3	371	183	184	0	0	247	104	191	0	208	0	0	605	106	459	221	132	291	0	0	402	289	90	0	182	767	0	37	290	154	128	159	593	182	0	0	104	107
Cfp	0	0	0	0	0	0	0	0	0	0	0	0	0	0	0	0	0	0	0	0	0	0	0	0	0	0	0	0	0	0	0	0	0	0	0	0	242	0	0	0	0	0	0	0	0	0	40	0	0
Timp1	0	117	0	0	103	0	0	0	0	4	72	0	0	0	0	131	0	0	0	0	0	0	0	0	28	0	0	132	0	0	0	0	0	0	0	3	0	0	0	20	29	41	0	0	0	0	100	0	0
Uxt	81	144	111	90	114	101	48	144	0	75	189	93	102	150	138	451	89	0	0	100	97	42	220	331	211	135	99	195	79	98	202	125	105	73	163	236	95	111	99	280	165	160	229	72	0	0	153	85	141
Cnnm3	0	0	0	0	0	60	20	0	0	1	0	10	0	115	32	0	0	0	0	8	265	0	0	0	0	0	0	81	0	0	0	0	0	0	1	53	15	0	0	68	0	0	20	0	0	0	0	0	9
Lman2l	0	0	0	0	0	0	11	64	0	29	0	0	0	30	0	0	151	151	0	0	0	1	295	174	92	0	21	0	0	499	707	7	96	204	708	169	0	149	56	50	172	111	0	1	0	0	1	0	0
Mcm3ap	0	0	0	23	0	0	11	35	3	0	1	0	34	0	22	0	0	0	0	0	0	371	0	0	0	14	57	0	8	0	0	143	24	0	0	0	0	0	65	64	258	1	128	0	0	0	1	111	0
Pcnt	0	23	0	267	8	16	0	29	2	3	0	151	74	1	0	67	0	0	0	14	69	0	0	45	1	53	2	0	138	0	85	183	9	216	0	105	0	105	17	0	23	139	0	11	98	0	24	210	0
Ftcd	0	0	0	0	0	0	0	0	0	0	0	0	0	0	0	0	0	0	0	0	53	0	0	0	0	0	0	0	1	0	0	0	0	0	0	0	0	0	0	0	0	0	0	0	0	0	0	0	0
Mxd1	0	0	0	0	10	0	0	0	0	0	0	114	0	0	0	0	0	0	0	0	0	0	0	0	0	0	0	0	0	0	120	65	0	0	0	358	0	0	76	0	0	0	0	0	0	0	0	14	0
Gmcl1	100	132	0	20	0	154	52	0	186	0	0	52	252	0	0	1	149	210	0	0	275	0	412	7	0	18	50	7	222	0	68	2	142	0	0	97	214	139	68	21	109	5	276	0	374	11	68	0	0
Snrnp27	301	250	255	82	150	290	38	154	633	181	82	213	136	252	153	189	182	199	329	281	18	158	689	230	286	516	134	122	329	259	341	272	94	161	459	216	21	347	92	247	77	168	240	104	89	46	171	162	137
Oas1c	0	0	0	0	0	0	0	0	0	0	0	0	0	0	1	0	0	0	0	0	0	0	0	0	0	0	0	0	0	0	0	0	0	0	0	0	0	0	0	0	0	0	0	0	0	0	0	0	0
Oas1h	0	0	0	0	0	0	0	0	0	0	0	0	0	0	0	0	0	0	0	0	0	0	0	0	0	0	0	0	0	0	0	0	0	0	0	0	0	0	0	0	0	0	0	0	0	0	0	0	0
Ocrl	0	0	0	1	0	0	0	27	0	0	127	5	0	0	0	50	108	0	21	0	0	0	0	0	0	183	0	0	0	25	0	0	0	14	0	0	0	0	0	152	164	1	0	0	0	1108	3	0	0
Calm1	3916	2541	2233	2845	3754	2431	2005	3778	3891	2267	1373	2420	3154	2496	2192	2247	3380	1886	2040	3211	4035	3413	2997	2750	3303	2938	2508	2645	4043	4604	4900	3237	2572	2446	3664	2556	3184	3459	2299	2137	2834	2790	2785	5601	5134	6002	1881	4031	2700
Agpat3	0	40	0	0	0	0	194	32	0	0	131	114	101	0	0	355	118	0	0	152	182	237	0	78	47	0	3	0	122	743	224	118	57	0	670	239	0	0	0	117	0	16	0	0	0	0	58	0	27
Slc26a3	0	0	0	0	0	0	0	0	0	0	0	0	0	0	0	0	0	0	0	0	0	0	0	0	0	0	0	0	0	0	0	0	0	0	0	0	0	0	0	0	0	0	0	0	0	0	0	0	0
Sema6b	0	0	0	0	0	0	0	0	0	0	0	0	0	0	0	0	0	0	0	0	0	0	0	0	0	0	0	0	0	0	0	0	0	0	0	0	0	0	0	0	0	0	0	0	0	0	0	0	0
Uhrf1	95	423	173	337	146	207	726	42	388	10	12	709	398	18	14	856	136	472	475	70	380	797	105	183	244	311	195	628	11	613	869	330	412	108	719	364	209	467	188	243	1012	59	355	449	972	270	67	47	0
Dpp9	0	230	0	24	0	18	2	3	0	0	33	143	51	145	52	0	24	4	0	0	0	0	0	160	7	0	0	111	279	2	0	207	49	0	311	6	0	44	16	0	209	0	8	298	0	969	0	20	0
Ramp2	0	32	130	43	50	0	94	0	0	0	0	0	209	0	0	94	50	101	0	0	0	96	246	70	0	0	64	107	0	275	0	52	0	0	783	197	0	0	14	51	0	83	173	130	110	291	38	161	0
Lsr	0	139	0	0	55	2	54	1	0	0	0	107	106	0	0	0	225	0	0	92	65	0	361	211	0	0	0	0	0	0	5	0	9	96	0	102	325	78	84	0	0	50	61	171	0	425	0	0	119
Gramd1a	0	5	0	0	0	0	97	88	0	0	257	0	0	0	0	0	68	0	0	0	42	0	0	2	83	0	1	0	0	0	7	1	0	0	151	0	0	0	149	0	18	0	200	0	0	0	0	0	0
Hpn	0	0	0	0	0	0	8	0	0	0	0	65	0	0	0	0	72	0	0	0	0	0	0	0	0	0	89	0	0	0	0	0	0	0	0	0	0	0	66	0	0	0	0	0	0	0	0	0	160
Gabrg1	278	0	0	82	0	0	0	0	0	0	0	0	0	0	0	0	0	0	0	0	0	0	0	0	0	0	0	0	0	0	0	0	0	0	0	0	0	0	0	0	0	0	0	0	0	0	0	0	0
Ckb	1	436	0	0	893	101	72	1417	0	0	0	0	8693	216	3	623	292	396	0	225	291	0	0	2821	0	255	230	1968	0	14499	0	96	189	107	506	366	454	71	342	86	320	1612	147	6619	6031	531	252	254	0
Sp1	50	0	0	18	78	1	86	91	1156	1	116	66	25	0	75	0	98	241	11	8	0	305	0	20	0	8	171	0	0	0	14	127	23	310	0	612	0	29	104	0	130	1	132	3	334	478	92	0	128
Itgb7	0	0	0	0	0	0	0	0	0	0	0	0	0	0	0	0	0	0	0	0	0	0	0	0	0	0	0	0	0	0	0	0	0	0	0	0	0	0	0	0	0	0	0	0	0	0	0	0	0
Myg1	623	21	280	335	409	242	103	398	0	121	0	296	716	108	0	705	166	0	184	115	72	635	1360	75	47	0	267	609	115	323	216	0	184	123	511	372	249	164	162	359	293	400	516	219	554	1089	308	0	0
Rarg	0	0	0	0	0	0	0	0	0	0	0	0	0	0	0	0	60	0	0	0	0	0	0	0	0	48	0	0	0	0	0	0	0	0	0	0	0	0	0	0	0	0	0	0	0	0	20	106	0
Pfdn5	464	576	50	342	375	257	389	512	0	445	288	425	574	682	317	375	386	514	513	238	186	203	562	250	423	512	227	336	615	544	180	520	253	427	378	760	242	443	263	297	231	159	425	233	356	583	309	524	507
Efnb2	78	7	28	66	1	4	45	0	0	6	19	1	0	0	0	0	45	84	0	0	94	75	198	13	0	0	100	0	0	90	0	8	0	0	338	0	0	40	0	23	0	0	11	0	0	0	0	3	0
Rrp15	247	395	0	335	432	384	153	570	1812	949	477	678	517	324	606	904	470	733	455	483	587	729	356	598	506	145	298	504	152	503	474	228	427	390	42	337	396	645	156	235	424	280	487	511	783	1552	376	97	439
Rnd2	188	0	115	0	0	0	0	0	301	88	0	0	0	0	0	0	0	0	0	0	0	64	0	0	0	65	0	0	0	0	0	0	0	0	0	0	0	0	21	0	0	0	0	0	0	0	39	0	0
Srr	0	0	0	0	0	0	15	0	0	0	0	58	0	0	0	0	0	0	0	0	0	0	0	97	0	0	0	0	0	0	0	92	0	0	564	0	0	0	0	0	0	0	0	0	0	0	0	0	0
Sync	0	0	0	0	0	0	0	0	0	0	0	0	0	0	0	0	0	0	0	0	0	0	0	0	0	0	19	0	0	0	0	0	0	0	0	0	0	0	0	0	0	0	0	0	0	0	14	0	0
Fndc5	0	0	0	0	38	0	91	126	0	0	0	22	118	0	0	0	0	0	0	0	0	0	0	0	0	0	0	0	79	0	0	0	0	0	0	0	0	0	0	0	0	0	0	392	0	0	0	0	0
Acp5	0	0	0	0	0	55	0	0	0	0	0	0	0	0	0	0	0	0	1	0	0	0	0	0	0	0	0	0	0	0	0	0	0	0	0	0	0	0	31	0	0	0	0	0	0	0	0	0	0
Cnn1	0	0	0	0	0	0	0	0	0	0	0	0	1	0	0	0	0	0	0	0	0	0	0	0	0	0	0	0	0	0	0	0	0	0	0	0	0	0	0	0	0	0	0	0	0	0	0	0	0
Fbxo9	0	0	0	0	81	21	66	101	0	0	40	0	0	0	0	0	118	203	0	0	0	0	0	0	0	0	0	0	0	0	0	258	0	80	0	209	0	0	28	102	0	0	0	0	3	0	28	201	0
Vps50	0	319	453	77	159	10	110	0	7	35	0	259	0	202	102	0	40	54	0	0	61	0	471	94	311	0	21	113	0	0	467	206	128	183	580	0	74	122	136	0	187	0	1	0	0	880	68	0	13
Hars	381	123	50	316	79	459	194	544	556	13	311	528	479	238	0	506	208	778	0	376	369	521	590	830	215	202	480	200	313	313	190	1525	129	27	0	0	424	377	113	649	401	414	269	211	0	809	299	173	253
Zmat2	458	298	63	38	105	117	230	412	559	185	270	357	198	338	140	143	312	353	134	243	150	257	127	293	155	254	228	31	139	202	278	436	176	332	0	346	74	303	163	202	218	239	336	658	150	278	143	186	203
Ube2c	2360	555	733	655	797	682	401	1216	6999	6364	451	438	1499	420	1883	1322	5728	1854	401	728	2034	2254	1052	3273	883	5423	1691	608	5331	510	1743	2086	431	1811	4324	3742	809	5256	416	687	1998	3803	830	4909	1927	322	2138	6327	574
Smg5	13	0	0	47	422	23	50	13	0	0	0	6	33	20	1	79	6	0	0	0	86	79	0	43	0	61	0	0	0	0	0	22	72	5	28	0	322	0	0	0	0	0	0	127	0	0	0	0	66
Cct3	2119	4190	1013	1578	2154	2255	2663	4133	5981	2266	2276	4754	5116	2588	1342	2616	2244	1148	3955	1518	3478	3689	2818	2930	3349	2809	2889	2652	3046	4001	3569	1750	3763	2600	1749	2969	5188	1370	2246	3060	3418	4633	3585	2611	2180	7845	2161	3971	3661
Glmp	0	10	1	111	75	69	152	0	707	235	0	180	0	0	350	199	246	0	512	101	261	377	751	141	129	457	158	0	468	0	206	202	37	646	101	165	249	161	103	230	270	0	307	449	255	755	56	101	236
Mef2d	0	0	0	0	0	0	0	0	0	8	34	0	0	0	0	0	0	0	0	102	18	0	0	0	83	0	0	0	0	0	0	0	0	0	0	0	0	46	10	0	0	0	0	0	0	707	15	0	0
Tmem79	18	0	0	0	0	0	0	4	0	0	0	0	0	0	0	0	0	0	1	0	0	0	0	0	0	0	0	0	0	0	0	0	0	10	0	0	0	116	0	0	0	0	0	0	29	0	0	0	0
Snd1	277	1	0	107	0	0	178	436	615	0	229	270	473	190	0	0	51	167	0	7	242	380	177	260	106	0	123	153	0	0	0	0	0	0	0	368	943	80	138	4	0	229	44	102	9	19	0	367	0
Col18a1	78	152	0	190	61	170	0	89	0	36	110	33	600	863	0	0	5	396	0	1	358	26	476	122	56	34	0	50	7	341	0	0	38	210	0	0	0	387	135	157	3	109	175	240	401	1211	0	13	0
Slc19a1	236	159	0	75	0	261	156	332	1579	492	0	1100	273	0	0	0	0	285	0	129	245	0	0	190	0	230	257	434	219	0	325	0	19	0	0	0	0	0	0	102	175	0	232	36	0	0	210	0	0
Kpnb1	122	643	203	299	348	457	170	551	1881	438	203	628	652	526	27	535	592	504	588	505	355	472	972	639	364	379	516	338	59	216	333	674	509	212	104	318	31	191	347	793	322	687	496	438	1458	325	417	155	588
Npepps	0	71	20	202	0	38	14	0	0	102	0	0	88	104	3	0	31	55	33	69	54	447	0	42	75	56	1	155	66	0	111	47	129	16	0	67	0	338	45	86	0	10	0	82	136	0	1	41	101
Tbx21	0	0	0	0	0	0	0	0	0	0	0	0	0	0	0	0	0	0	0	0	0	0	0	0	0	0	0	0	0	0	0	0	0	0	0	0	0	0	0	0	0	0	0	0	0	0	0	0	0
Mrpl10	292	526	427	277	386	173	143	635	0	79	425	341	117	532	210	415	183	8	0	477	205	543	278	240	79	79	188	180	430	21	439	123	269	14	0	149	0	198	254	228	359	128	298	598	343	870	162	246	361
Cyp51	920	126	12	465	625	408	123	271	0	0	404	48	2033	1	0	1622	233	0	805	385	411	822	0	403	136	723	493	475	0	541	0	200	179	210	256	358	865	317	90	875	455	29	486	0	322	0	0	228	314
Tcf25	872	305	0	253	566	406	215	396	734	247	236	690	19	0	22	376	304	112	1102	0	673	432	95	636	5	731	185	277	68	311	994	602	256	16	1	451	71	201	235	300	309	305	433	419	222	101	186	91	23
Tubb6	0	322	192	538	650	518	528	679	0	0	0	1411	464	0	0	553	198	601	0	198	811	0	1023	865	739	318	361	852	493	523	0	201	216	190	1655	1009	198	0	221	342	399	395	689	860	1035	0	631	851	0
Def8	0	0	0	0	56	0	180	186	0	6	1	129	407	0	198	89	122	4	0	0	193	11	0	0	147	0	51	0	0	0	0	0	35	163	87	0	0	115	36	200	0	216	181	0	0	0	45	0	0
Meox1	398	220	10	0	5	181	256	152	0	3	737	12	0	1267	0	0	0	70	0	233	0	205	0	0	451	0	101	106	0	168	802	540	0	96	0	263	117	0	69	0	0	0	0	222	4	698	257	99	127
Sost	0	0	14	0	0	0	0	0	0	0	0	0	0	0	0	0	0	0	0	0	0	0	0	0	0	0	0	0	0	2	0	0	0	0	0	0	0	0	0	0	0	0	0	0	0	0	0	0	0
Nkx2-1	0	0	0	0	0	0	0	0	0	0	0	0	0	0	0	0	0	0	0	0	0	0	0	0	0	0	0	0	0	0	0	0	0	0	0	0	0	0	0	0	0	0	0	0	0	0	0	0	0
Pax9	0	0	0	0	0	0	1	0	0	0	0	0	0	0	0	0	225	0	0	0	0	0	0	0	0	0	0	0	0	0	0	0	0	0	0	0	274	340	0	0	0	0	0	0	0	736	0	0	271
Irx2	143	94	0	0	0	8	89	0	0	0	0	0	0	0	0	0	2	1	0	0	0	0	0	0	4	0	64	180	6	0	0	0	0	0	0	0	0	1	47	70	1	0	334	0	0	1600	1	0	0
Col1a1	0	0	0	0	63	0	0	0	0	23	0	0	0	0	0	0	0	0	0	0	0	122	0	0	0	0	0	0	0	0	1	0	0	0	296	158	0	0	0	0	5	0	0	0	0	0	0	56	0
Itga3	0	63	0	0	0	0	18	227	0	310	0	0	288	1	0	0	14	0	0	156	0	0	0	0	0	0	0	0	120	0	0	0	0	70	0	0	0	1	51	0	0	0	0	0	1	0	0	0	172
Sgca	0	0	0	0	0	0	0	0	0	0	0	0	0	0	0	0	0	0	0	0	0	0	0	0	0	0	0	0	0	0	0	0	0	0	0	0	0	0	0	0	0	0	0	0	0	0	0	0	0
Dlx3	0	0	0	0	0	0	0	0	0	0	0	0	0	0	0	0	0	0	0	0	0	0	0	0	0	0	0	0	0	0	0	0	0	0	0	0	0	171	0	0	0	0	0	0	0	0	0	0	0
Foxm1	160	0	0	0	107	18	0	189	0	155	20	77	0	226	63	0	67	374	25	0	19	0	28	0	212	26	1	25	1	0	0	74	61	96	0	33	29	104	1	215	272	269	246	0	369	0	6	176	0
Itfg2	13	0	10	0	94	0	165	137	0	0	169	0	265	36	0	193	6	164	0	0	264	134	0	0	0	420	71	0	131	0	189	34	0	1	0	96	0	110	182	81	378	169	208	0	315	0	69	131	210
Nrip2	0	0	0	0	0	16	0	0	0	4	0	0	0	0	0	0	0	0	0	0	0	0	0	0	44	0	0	0	0	0	0	0	0	0	0	0	0	0	0	0	0	0	0	0	0	0	0	0	0
Tulp3	0	0	84	14	38	1	0	0	0	49	1	38	266	1	0	260	2	0	1	160	60	9	1	0	106	43	0	2	2	1	1	0	0	4	85	3	0	55	0	0	0	0	13	39	0	0	0	0	10
Gtf2h4	95	163	0	63	149	150	198	362	0	146	390	410	230	211	0	578	310	186	831	168	226	364	0	374	0	0	51	125	268	256	0	409	95	0	0	537	379	106	45	244	141	307	333	0	404	1266	0	37	44
Tubb5	4373	6724	1869	4591	7283	4835	5199	6735	7691	5245	3141	5655	8238	4065	3098	8284	4395	6925	5692	4257	5068	7355	3382	7989	5248	8171	4606	4974	4887	5337	4899	5787	5043	7295	4196	8193	3010	3250	4741	6818	5007	7546	6241	7253	6821	9989	3986	5311	5927
Ell2	0	0	0	0	0	0	0	0	0	0	0	0	0	0	0	0	0	1	0	0	0	0	0	0	0	0	0	0	0	0	0	0	0	0	0	0	0	0	0	0	0	0	0	0	0	252	0	0	0
Jup	0	0	1	0	0	0	107	0	3232	0	94	73	0	0	0	0	61	0	0	0	0	0	0	0	0	0	0	0	277	0	0	0	0	137	0	0	717	0	0	0	183	0	0	374	0	0	0	0	0
Fkbp10	0	2	0	84	356	0	0	164	0	1	34	448	278	0	0	0	69	0	0	0	66	0	0	0	0	0	23	0	111	0	0	272	51	0	0	0	0	0	0	0	0	0	0	0	0	64	0	0	8
Klhl10	0	0	0	0	0	0	0	0	0	0	0	0	0	0	0	0	0	0	0	0	0	0	0	0	0	0	0	0	0	0	0	0	0	0	0	0	0	0	0	0	0	0	0	0	0	0	0	0	0
Mnx1	0	0	0	0	0	0	0	0	0	0	0	0	0	0	0	0	0	0	0	0	0	0	0	0	0	0	0	0	0	0	0	0	0	0	0	0	0	0	0	0	0	0	0	0	0	0	0	0	0
Nom1	0	0	0	6	0	20	1	43	0	179	220	203	33	167	88	185	0	0	86	0	36	0	50	0	0	86	21	45	0	142	0	41	9	0	0	0	548	65	2	34	0	0	36	0	0	0	16	0	56
Ergic1	191	290	257	33	315	366	163	434	1495	630	275	877	908	10	1074	1295	193	242	571	844	341	341	1140	411	157	0	227	402	466	0	1154	155	294	191	266	231	268	175	520	268	149	405	780	597	783	1700	225	566	758
Tnk1	0	0	0	0	0	0	0	1	0	0	0	0	0	0	0	0	12	0	0	0	0	0	0	0	0	0	0	0	0	0	0	0	0	0	0	0	0	0	0	0	0	0	0	0	0	0	0	0	0
Acap1	0	0	0	0	0	0	0	0	0	0	0	0	0	1	227	0	0	0	0	0	0	0	0	0	0	0	0	0	0	0	0	0	0	0	0	0	0	0	0	0	0	0	0	0	0	0	0	0	0
Tcea3	0	60	0	0	0	46	2	6	0	0	8	0	0	0	0	0	22	0	1	0	74	0	0	0	0	0	22	0	65	0	0	0	0	0	0	12	0	0	8	0	0	0	0	0	0	0	0	0	0
Csn3	0	0	0	38	0	0	0	64	0	0	0	908	0	0	0	0	0	0	0	79	0	0	0	0	0	0	0	0	0	0	0	0	0	0	0	0	0	0	0	0	0	0	0	0	0	382	484	71	0
Ifrd1	265	197	186	83	85	308	42	202	0	0	307	344	171	124	0	285	0	57	217	453	105	63	0	413	166	18	278	129	0	199	695	0	483	683	0	0	333	85	61	374	196	0	495	809	196	350	227	339	90
Stk38l	164	348	287	92	9	0	12	31	0	0	0	157	417	0	0	0	127	52	138	12	181	0	298	90	0	1	1	84	433	7	288	3	86	106	7	0	0	44	95	1	9	0	217	0	150	1640	0	0	0
Brpf1	0	13	0	0	0	0	72	0	0	131	0	0	0	13	0	55	0	29	221	0	1	171	0	208	0	189	14	0	0	60	73	0	73	124	0	34	0	0	0	0	0	0	0	0	60	0	26	0	0
Akr1b3	1237	619	430	435	458	916	442	331	944	475	683	935	886	518	314	829	359	517	1377	210	483	1044	576	628	1060	523	607	881	243	774	767	331	884	246	332	216	347	237	554	525	1614	1166	778	545	866	699	536	542	528
Hoxc13	1	0	0	0	0	0	0	0	0	0	0	0	0	0	0	0	0	0	0	0	0	0	0	0	0	0	0	0	0	0	0	0	0	0	0	0	0	0	0	0	0	0	0	0	0	0	0	0	0
Hoxc11	0	0	0	0	0	0	0	0	0	0	0	0	0	0	0	0	0	0	0	0	0	0	0	0	0	0	0	0	0	0	0	0	0	0	0	0	0	0	0	0	0	0	0	0	0	0	0	0	0
Hoxc8	0	0	0	0	0	0	0	0	0	0	0	0	0	0	0	0	0	0	0	0	0	0	0	0	0	0	0	0	0	0	0	0	0	0	0	0	0	0	0	0	0	0	0	0	0	0	0	0	0
Hoxc6	0	0	0	0	0	0	0	0	0	0	0	0	0	0	0	0	0	0	0	0	0	0	0	0	0	0	0	0	0	0	0	0	0	0	0	0	0	0	0	0	0	0	0	0	0	0	0	0	0
Gstt1	0	0	0	0	74	123	0	0	0	0	0	0	0	0	0	0	0	0	0	0	0	0	0	0	0	0	0	0	0	0	0	0	0	0	0	0	0	66	0	0	0	0	0	0	0	0	0	0	0
Gstt3	0	0	0	0	0	0	0	0	0	0	5	0	0	0	0	0	0	0	0	0	0	0	0	0	0	0	0	0	0	0	0	4	0	0	0	0	0	104	0	0	0	0	3	0	0	0	0	0	0
Ddt	55	119	0	78	96	64	56	48	0	20	68	11	57	0	21	131	88	54	69	132	114	55	37	101	77	43	41	40	130	114	87	46	56	31	144	26	36	52	63	92	72	26	30	225	95	534	21	53	15
Tat	0	0	0	0	0	0	0	0	0	0	0	0	0	0	0	0	0	0	0	0	0	0	0	0	0	0	0	0	0	0	0	0	0	0	0	0	0	0	0	0	0	0	0	0	0	0	0	0	0
Marveld3	0	0	0	0	0	0	0	0	0	0	0	0	0	0	0	0	61	0	0	0	0	0	0	0	0	0	0	0	0	0	0	0	0	0	0	0	0	0	0	0	0	0	0	0	0	0	0	0	0
Ddx18	266	307	40	200	119	619	170	259	778	323	168	908	303	117	11	139	360	164	1215	370	194	109	337	549	217	380	166	613	246	387	177	40	366	69	32	289	859	209	362	125	92	318	598	11	1295	122	226	147	541
Ubl3	397	204	425	36	162	91	62	65	1960	0	271	236	0	146	133	341	354	79	0	0	273	135	115	0	253	221	262	491	162	271	192	342	164	317	318	111	49	492	90	6	1	257	0	95	32	251	199	380	0
Gramd3	0	0	0	54	166	0	0	0	0	0	0	0	0	0	0	0	0	14	0	0	0	0	0	0	5	65	0	0	102	337	22	0	8	0	0	252	0	185	0	0	99	208	220	0	291	0	46	11	0
Eef1e1	254	208	637	395	159	395	278	648	685	528	674	241	388	570	650	411	244	630	359	290	441	222	535	386	429	382	274	350	577	848	260	665	249	540	537	418	224	426	301	91	471	607	897	390	821	468	234	293	448
Akt1	179	451	306	181	0	344	478	464	2799	143	0	446	289	0	281	231	233	50	0	182	367	45	3	64	305	514	204	139	77	0	41	387	198	28	623	267	0	322	110	339	42	394	600	607	43	0	267	201	224
Cldn15	0	0	0	0	0	0	0	0	0	0	0	0	0	0	0	0	0	0	0	0	0	0	0	0	0	0	0	0	0	0	0	0	0	0	0	0	0	0	0	0	0	0	0	0	0	0	0	0	0
Il16	0	0	0	0	0	0	0	0	0	0	0	0	0	0	0	0	0	82	0	0	0	0	0	0	82	0	0	0	0	0	0	0	3	0	0	0	0	0	0	0	0	0	0	0	0	0	0	0	0
Tcirg1	0	0	1	0	20	0	0	0	0	0	0	0	0	0	0	0	0	0	0	0	0	0	0	0	0	0	0	0	0	0	0	0	0	0	0	0	0	0	0	0	0	0	0	0	0	95	0	0	0
Naglu	0	0	0	0	0	0	0	0	393	0	195	0	0	0	0	0	0	0	0	0	0	0	0	0	0	0	0	0	0	0	0	0	0	0	0	0	0	0	66	0	0	0	0	0	0	0	0	0	0
Coasy	0	0	0	271	0	0	0	0	0	0	213	0	172	202	0	0	34	230	0	0	102	304	0	210	0	211	37	0	133	202	228	3	49	0	902	287	0	0	13	207	0	120	0	0	74	0	198	0	0
Smo	0	261	442	92	50	51	12	192	6	60	484	140	84	4	198	64	0	0	384	0	31	0	4	0	109	0	79	140	0	0	20	544	23	0	266	0	150	53	0	444	0	1	58	198	680	0	78	43	25
Tspan33	0	0	0	60	0	0	77	0	0	0	0	0	0	0	0	0	0	0	0	142	0	0	0	0	0	0	0	0	0	0	0	0	14	0	0	0	0	0	0	0	0	0	178	0	0	0	0	0	0
Crnkl1	785	265	147	112	136	314	180	204	0	0	146	273	0	0	180	4	78	296	3	25	176	394	1048	181	7	213	92	633	261	206	8	181	148	811	0	210	0	156	53	120	166	110	347	251	324	0	72	0	628
Rin2	0	0	20	0	0	29	0	0	0	0	0	0	222	164	0	0	0	0	0	0	138	0	0	0	0	0	0	0	0	0	0	0	49	0	0	0	0	0	0	0	132	0	0	0	0	0	84	20	39
Folh1	22	0	0	0	0	0	0	0	0	0	0	0	0	0	0	0	0	0	0	0	0	0	0	0	0	0	0	0	0	0	0	0	0	0	0	0	0	0	0	0	0	0	0	0	0	0	0	0	0
Chordc1	568	863	40	601	317	865	449	901	704	829	627	868	697	1159	569	1025	1074	849	196	90	1125	512	638	784	442	693	518	145	626	940	1458	604	995	1127	566	82	171	616	547	179	441	237	542	247	1048	429	482	453	487
Rtcb	1	205	691	223	378	339	507	611	247	706	521	856	208	686	1	1216	548	489	910	878	675	485	569	628	303	0	421	863	803	803	319	308	779	717	2657	740	756	273	519	126	971	425	955	710	295	684	18	759	113
Pwp1	380	643	0	182	452	324	447	306	3247	357	170	947	564	333	287	774	368	437	486	476	1138	398	569	712	0	231	800	887	0	403	623	852	929	751	50	606	0	213	406	686	605	715	1208	435	728	0	594	429	228
Fbxo7	0	0	0	0	0	138	87	0	0	0	0	120	0	0	0	142	63	211	0	430	0	0	0	76	89	0	0	207	3	0	0	0	0	0	0	0	0	0	0	162	122	192	134	0	0	0	10	0	0
Capns1	0	0	79	8	162	46	1	0	0	0	0	36	0	0	189	0	57	5	21	205	113	562	0	53	47	313	0	0	0	0	219	0	66	0	197	0	110	0	72	0	131	75	0	35	265	0	119	16	86
Lrp3	21	0	0	0	79	0	0	0	0	0	0	0	0	0	0	20	0	0	1	0	55	0	0	0	0	0	0	0	0	0	0	261	28	134	0	0	0	0	0	0	0	0	0	2	0	0	0	0	0
Dsg4	0	0	0	0	0	0	0	0	0	0	0	0	0	0	0	0	0	0	0	0	0	0	0	0	0	0	0	0	0	0	0	0	0	0	0	0	0	0	0	0	0	0	0	0	0	0	0	0	0
Evx2	0	0	0	0	0	0	0	0	0	0	0	0	0	0	0	0	0	0	0	0	0	0	0	0	0	0	0	0	0	0	0	0	0	0	0	0	0	0	0	0	0	0	0	0	0	0	0	0	0
Hoxd13	0	0	0	0	0	0	0	0	0	0	0	0	0	0	0	0	0	0	0	0	0	0	0	0	0	0	0	0	0	0	0	0	0	0	0	0	0	0	0	0	0	0	0	0	0	0	0	0	0
Hoxd12	0	0	0	0	0	0	0	0	0	0	0	0	0	0	0	0	0	0	0	0	0	0	0	0	0	0	0	0	0	0	0	0	0	0	0	0	0	0	0	0	0	0	0	0	0	0	0	0	0
Folr1	0	0	0	450	0	0	0	0	0	0	0	0	111	0	0	0	0	0	0	0	0	0	0	0	0	0	3	0	0	0	0	0	0	0	0	0	0	0	0	0	0	0	0	0	0	0	0	0	0
Clpb	0	0	0	197	209	89	0	178	0	4	110	162	0	0	427	0	0	0	5	0	152	261	0	93	188	1	421	0	0	918	365	315	140	197	0	0	119	0	0	0	177	139	0	0	345	0	0	0	0
2007-09-01	183	785	1585	827	761	783	956	1522	1635	906	1179	1853	1259	1359	1278	1417	1092	1472	481	1245	1112	1800	864	1535	1728	781	1046	649	1077	1873	1450	860	1350	899	2772	1907	1264	661	556	1020	1025	992	1274	704	1551	2922	1163	1552	932
Zdhhc4	65	72	206	92	0	65	206	10	0	90	193	136	133	626	0	161	159	247	0	97	0	242	0	199	0	261	24	0	610	375	171	0	23	0	142	31	70	112	76	77	161	242	341	196	354	0	93	232	0
Rac1	1805	743	160	1212	1297	925	894	1001	1204	725	999	1800	759	1849	842	521	1695	1249	761	762	1093	444	990	1324	1035	1688	1191	806	1194	1835	1416	1663	1486	940	1786	1785	1457	732	940	849	1816	771	2530	407	2334	1812	771	972	1144
Nup214	0	70	0	0	86	181	91	0	569	134	208	450	480	0	214	125	67	104	11	569	85	129	0	169	84	341	5	51	75	326	89	0	111	139	0	97	0	218	56	236	124	0	85	592	114	0	62	77	129
Aif1l	209	126	0	132	92	460	293	180	0	85	216	336	172	168	81	276	157	201	849	607	737	131	0	620	67	0	240	420	0	359	699	0	211	204	0	375	35	162	264	253	38	229	1227	239	0	987	16	346	1184
Cpa3	0	0	0	0	0	0	0	0	0	0	0	0	0	0	0	0	0	0	0	0	0	0	0	0	0	0	0	0	0	0	0	0	0	0	0	0	0	0	0	0	0	0	0	0	0	0	0	0	0
Ltbp1	0	0	0	0	0	0	0	0	0	0	0	0	0	0	0	0	0	0	0	1	32	0	0	7	0	0	0	0	0	0	0	0	0	0	0	0	0	9	0	0	0	0	0	0	1	1	0	0	0
Ugp2	0	149	0	177	282	57	46	66	0	115	132	34	13	238	2	0	149	98	0	0	285	6	72	124	1	0	255	0	40	0	50	467	158	0	2	300	268	503	181	0	7	0	254	146	491	311	31	0	23
Kcnh6	0	0	0	0	0	0	0	0	0	0	0	0	0	0	0	0	0	0	0	0	0	0	0	0	0	0	0	0	0	0	0	0	0	0	0	0	0	0	0	0	0	0	0	0	0	0	0	0	0
Trmt1	64	105	348	90	219	224	111	129	0	10	216	396	0	0	0	286	96	16	0	9	292	289	0	264	16	0	22	0	183	0	735	0	131	315	0	0	0	79	83	305	0	47	570	14	188	0	81	245	147
Nacc1	0	0	0	0	0	50	66	0	0	11	19	0	62	0	0	0	39	94	0	16	1	6	1	188	0	117	0	1	0	0	0	0	8	47	0	0	0	20	1	0	0	166	64	291	43	0	0	0	1
Nfix	0	0	0	0	0	0	0	0	0	0	0	0	0	0	0	0	0	0	0	0	0	0	0	0	0	0	0	1	0	0	0	0	0	0	0	0	0	0	0	0	0	0	0	0	0	0	0	0	0
Slc1a5	391	180	532	0	0	173	0	0	0	123	150	0	0	0	54	0	0	0	293	18	0	0	0	138	30	194	37	0	0	354	0	0	14	260	6	1	0	0	1	0	0	96	289	0	0	0	94	12	0
Uba1	0	202	205	142	305	207	277	318	1780	331	677	174	295	36	21	211	91	451	1397	80	427	57	19	1059	152	140	256	339	195	61	399	579	414	522	564	134	384	253	317	0	486	262	600	0	604	0	332	537	213
Vwf	0	0	0	0	0	0	0	0	0	0	0	0	0	0	0	0	0	0	0	0	0	0	0	0	0	0	0	55	0	0	0	0	0	0	0	0	0	0	0	0	0	0	0	0	0	0	0	0	0
Siae	0	0	0	0	0	0	14	0	0	138	0	0	0	0	0	0	0	0	0	0	0	0	0	0	0	0	0	0	0	0	0	0	91	0	0	0	0	0	0	0	0	7	0	624	302	0	5	0	0
Vsig2	0	0	0	0	0	0	0	0	0	0	0	0	0	0	0	0	0	0	0	0	0	0	0	0	0	0	0	0	0	0	0	0	0	0	0	0	0	0	0	0	0	0	0	0	0	0	0	0	0
Esam	0	0	0	0	0	0	0	0	0	0	0	0	0	0	0	0	0	0	0	0	0	0	0	0	0	0	0	0	0	0	0	0	0	0	0	0	0	0	0	0	0	0	0	0	0	0	0	0	0
Spa17	0	18	0	10	0	12	0	0	0	9	0	47	38	0	0	0	0	21	28	0	0	122	0	0	5	0	0	0	0	57	28	8	39	0	0	0	0	0	0	0	12	42	31	21	0	0	13	0	16
Fam50a	32	95	0	104	400	218	96	135	0	54	0	166	0	308	131	378	46	179	151	131	124	488	240	136	0	180	237	0	361	503	489	134	16	194	0	267	235	190	25	171	11	184	273	340	139	459	67	427	343
Emd	114	73	173	3	107	121	0	6	0	116	2	4	2	2	0	2	72	1	0	155	143	4	190	55	1	16	30	53	78	1	138	22	25	52	0	125	79	117	0	111	93	66	61	12	98	14	89	12	36
Taco1	59	0	113	0	74	14	0	0	0	1	0	0	0	0	45	44	0	0	0	0	0	50	0	141	0	182	22	0	1	259	0	110	0	0	0	0	0	0	21	0	63	49	0	0	0	0	27	134	0
Grik3	0	0	0	0	0	0	0	0	0	0	0	0	0	0	0	0	0	0	0	0	0	0	0	0	0	0	0	0	0	0	0	0	0	0	0	0	0	0	0	0	0	0	0	0	0	0	0	0	0
Gria3	0	0	0	0	111	0	0	0	0	0	0	0	0	0	0	0	0	1	54	166	0	0	0	0	0	0	0	0	0	0	0	0	0	0	0	0	0	134	0	0	0	155	0	0	0	0	18	0	196
Npas1	0	0	0	0	0	0	0	0	0	0	0	0	0	0	0	0	0	0	0	0	0	0	0	0	0	0	0	0	0	0	0	0	0	0	0	0	0	0	0	0	0	0	0	0	0	0	0	0	0
Sipa1l2	0	0	0	0	0	0	0	40	0	0	0	0	0	0	0	0	0	0	0	0	15	35	0	0	0	0	0	0	0	0	0	0	0	0	0	0	0	147	16	0	0	0	0	0	0	0	16	0	0
Ap4e1	0	218	0	4	0	0	1	0	0	0	0	4	0	0	0	0	0	0	3	0	168	0	0	0	1	0	1	0	0	0	0	1	0	0	7	0	0	0	0	0	0	0	229	515	1	0	0	0	0
Blvra	0	0	0	0	0	0	0	66	0	89	28	110	0	0	179	0	37	86	0	0	1	0	0	0	86	0	0	0	40	106	39	0	13	30	0	0	4	8	23	0	0	0	0	327	0	0	59	125	0
Pdzd4	0	0	0	0	0	0	0	0	0	0	0	0	0	0	0	0	0	0	0	18	0	0	0	0	0	0	0	0	0	0	0	9	0	0	0	0	0	0	0	0	0	0	0	0	16	0	0	0	0
Srpk3	0	0	0	0	0	0	0	0	0	0	0	0	0	0	0	0	0	0	0	0	0	0	0	0	0	0	0	0	0	0	0	0	0	0	0	0	0	0	0	0	0	0	0	0	0	0	0	0	0
Idh3g	629	525	402	460	525	710	720	850	0	880	757	615	1391	1615	751	1271	495	413	379	264	531	241	735	1389	683	919	687	815	1431	1557	819	216	539	340	0	139	1285	239	690	697	716	814	581	1981	472	825	1146	364	518
Pnck	0	100	0	0	0	0	0	0	0	0	0	0	0	0	0	0	57	0	0	58	0	0	0	0	0	0	0	0	0	0	0	0	0	0	0	0	0	0	0	0	0	0	0	0	0	0	0	0	0
Ssr4	131	90	0	119	265	183	141	209	321	279	99	328	293	0	75	69	101	276	246	435	61	59	681	33	345	170	216	292	292	433	0	535	430	273	261	133	533	745	120	202	176	264	206	378	121	513	216	536	87
Bcap31	425	541	949	448	962	595	386	1639	172	555	389	929	779	521	453	393	523	541	522	942	1130	1487	686	728	1597	252	711	457	1085	382	246	657	456	1068	496	437	342	844	531	257	1160	912	900	922	730	1415	692	1037	1058
Fam98a	6	0	0	50	0	31	0	51	0	0	17	0	45	13	121	91	1	0	0	32	56	0	166	21	22	56	32	30	37	100	93	0	19	0	0	0	0	35	25	1	0	0	0	35	74	0	44	0	44
Ltbp2	0	0	0	0	0	0	0	1	0	0	0	0	0	0	0	0	0	0	0	0	0	0	0	0	0	0	0	0	0	0	0	0	0	0	0	0	0	0	0	0	0	0	0	0	0	0	0	0	0
Kmt2a	3	0	0	0	0	0	20	159	0	96	1	5	2	0	0	1	7	16	39	3	87	0	49	4	0	40	0	47	1	0	0	138	44	1	4	3	42	2	0	1	69	25	29	40	0	307	4	0	0
Ift46	405	213	0	135	398	0	85	140	0	316	126	210	0	212	20	225	14	0	0	106	143	0	0	55	299	0	1	1	84	1025	0	341	144	83	0	642	337	118	174	76	0	217	385	0	403	0	0	319	247
Tmem25	0	0	0	0	0	0	0	0	0	0	0	0	0	0	0	0	0	0	0	0	0	0	0	0	0	0	0	0	0	0	0	0	0	0	0	0	0	0	0	0	0	0	0	0	0	0	0	0	0
Cd3g	0	0	0	0	0	0	0	0	0	0	0	0	0	0	0	0	0	0	0	0	0	0	0	0	0	0	0	0	0	0	0	0	0	0	0	0	0	0	0	0	0	0	0	0	0	0	0	0	0
Trappc6a	73	153	0	19	60	188	118	272	374	469	69	226	122	252	0	124	181	112	74	0	173	0	597	162	359	280	10	40	390	92	87	247	92	126	241	91	1073	39	121	142	65	80	81	109	0	1123	79	79	460
Supt6	56	2	236	83	0	155	16	10	0	0	0	68	0	484	0	218	4	120	248	0	119	16	113	2	0	164	127	5	3	0	3	11	14	0	8	144	391	26	8	0	66	70	6	34	0	0	36	0	0
Spag5	286	0	4	0	87	0	1	0	0	185	404	0	1	293	3	228	181	0	123	228	0	38	0	53	76	3	212	189	106	229	0	0	134	0	0	802	1	48	0	0	227	27	0	326	479	0	4	127	338
Foxn1	0	0	0	0	0	0	0	0	0	0	0	0	0	0	0	0	0	0	0	0	0	0	0	0	0	0	0	0	0	0	0	0	0	0	0	0	0	0	0	0	0	0	0	0	0	0	0	0	0
Unc119	87	350	6	67	101	128	489	159	0	188	246	66	0	0	177	142	373	133	150	121	238	0	0	260	163	189	184	100	89	205	231	123	313	219	0	0	650	150	78	562	299	71	195	351	319	276	0	94	169
Rab34	81	317	0	112	375	223	189	373	1684	125	422	714	646	196	42	339	238	317	0	318	711	727	674	210	193	0	290	518	533	686	465	543	439	691	876	124	0	257	317	281	422	176	250	597	1166	2872	235	1492	225
Sdf2	0	0	0	174	147	162	81	194	0	318	325	147	99	189	417	0	128	250	0	98	182	0	575	83	117	399	133	108	476	33	1	141	44	161	0	196	0	91	128	74	54	197	375	327	232	1	61	1	85
Ccne1	0	1641	758	139	289	799	1053	699	1080	307	228	1099	723	164	0	1246	474	649	430	525	1065	746	1158	1232	173	1	544	1169	0	7	1368	475	1385	399	0	0	0	6	672	1415	1447	264	849	0	0	0	274	158	1081
Hsf2bp	0	0	0	0	0	0	0	113	0	0	126	2	0	0	0	0	0	0	0	0	0	0	0	0	0	0	0	0	0	0	0	0	0	0	0	0	0	0	0	0	0	0	0	0	0	0	0	0	0
Bbc3	0	0	0	35	0	64	0	0	0	0	0	43	109	0	0	0	0	12	30	0	0	0	154	0	0	42	20	0	69	0	104	0	0	0	0	163	10	0	0	107	169	0	4	0	0	359	0	0	0
Mybpc3	0	0	0	0	0	0	0	0	0	0	0	0	0	0	0	0	0	0	0	0	0	0	0	0	0	0	0	0	0	0	0	0	0	0	0	0	0	0	0	0	0	0	0	0	0	0	0	0	0
Psmc3	838	1233	370	699	1509	1066	980	1384	2725	912	1412	1679	956	1836	151	931	1158	1347	1163	839	1018	1770	734	1142	1366	1198	983	1396	1013	3640	1418	1957	854	1868	1249	1535	1065	1354	988	1254	1831	1302	1186	1689	1710	1507	1128	1381	1122
Acp2	110	0	0	45	112	63	19	144	8	106	117	3	816	0	0	458	57	50	0	0	75	0	0	95	107	0	235	0	0	0	625	71	0	10	0	499	0	0	42	11	0	272	235	0	287	0	0	353	204
Rapsn	0	0	0	0	0	45	0	0	0	0	0	0	0	447	0	0	0	0	0	0	0	0	0	0	0	0	0	79	0	0	0	0	0	0	0	0	0	0	0	0	0	0	0	0	0	0	0	0	0
Slc39a13	0	0	0	60	0	0	0	0	1038	0	0	4	0	0	0	7	0	0	359	0	0	0	0	0	0	0	0	0	0	7	0	0	33	0	0	0	0	0	0	0	0	0	0	0	0	0	0	0	0
Celf2	0	132	0	0	35	0	67	0	0	45	0	3	0	0	10	1	182	71	256	165	118	58	598	30	0	12	41	177	0	0	0	0	0	0	0	357	165	1	84	11	0	0	69	261	0	0	6	0	34
Nr1h3	0	0	0	0	0	0	0	0	0	0	0	120	0	0	0	0	0	529	0	0	0	0	73	0	0	0	0	0	0	0	0	0	28	0	0	0	0	0	0	0	0	0	0	0	0	0	0	0	0
Ddb2	0	0	0	0	0	0	0	0	0	0	0	0	223	0	0	0	38	0	0	0	6	0	0	0	0	0	46	0	0	0	0	0	42	0	0	0	0	0	37	72	0	0	0	0	0	0	0	0	157
Spi1	0	0	0	0	0	0	0	0	0	0	0	0	0	0	0	0	0	0	0	0	0	0	0	0	0	0	0	0	0	0	0	0	0	0	0	0	0	0	0	0	0	0	0	0	0	0	0	0	0
Sf3a1	315	245	0	223	232	372	152	669	589	479	0	711	269	722	20	874	63	858	430	148	461	530	355	448	194	496	371	183	144	612	138	416	319	349	0	645	417	216	232	565	378	723	701	1423	258	800	226	178	581
Stat6	0	1	0	0	0	0	0	191	0	0	0	0	0	0	0	0	249	0	0	0	0	0	0	0	0	0	0	0	0	0	0	0	0	0	0	0	0	0	0	0	0	0	0	0	0	0	10	0	0
Clgn	0	0	0	0	0	8	0	0	0	0	0	0	0	0	0	46	0	0	0	0	150	0	0	0	0	0	0	26	0	0	0	0	0	0	0	0	0	0	0	0	0	0	0	0	0	0	0	0	0
Napsa	328	0	0	0	0	0	0	0	0	0	0	0	0	0	0	0	0	0	0	0	0	0	0	0	0	0	0	0	0	0	0	0	0	0	0	0	0	0	43	0	0	0	0	0	0	0	0	0	0
Vrk3	205	167	0	52	112	122	0	144	120	249	227	102	0	0	581	1209	294	0	0	0	8	302	0	369	335	0	0	145	278	340	0	0	115	132	0	544	367	0	114	0	172	317	143	263	0	1831	23	139	164
Smg9	48	63	0	0	0	2	0	0	331	67	0	0	0	0	0	0	0	0	0	0	0	0	276	0	0	0	0	0	0	0	0	70	13	0	0	0	0	0	39	260	0	47	0	0	218	0	0	1	0
Paxip1	328	370	809	0	43	121	0	124	0	0	0	0	0	0	0	283	58	225	0	0	16	0	0	177	106	0	387	61	0	0	504	42	84	200	137	0	0	33	10	106	323	24	50	23	0	0	22	0	20
Rmnd5a	0	59	24	0	72	0	197	0	763	0	0	0	411	0	72	1	0	0	610	0	53	0	0	0	0	0	0	0	0	0	0	363	0	0	0	0	0	0	1	0	0	5	42	0	818	0	0	80	0
Mov10	0	0	0	0	0	0	110	0	0	0	1	0	0	0	0	0	150	0	0	0	0	0	0	0	0	0	0	42	21	0	0	0	0	19	188	0	34	0	0	0	1	0	0	0	0	0	23	0	96
Ppm1j	0	0	0	0	0	0	0	0	0	0	0	0	0	0	0	0	0	0	0	0	0	0	0	0	0	0	0	0	0	0	0	0	0	0	0	0	0	0	0	0	0	0	0	0	0	0	0	0	0
Rhoc	0	255	0	172	253	32	59	166	0	105	167	97	40	176	0	93	131	81	0	0	0	84	0	46	134	112	34	45	68	227	0	138	184	213	0	0	289	38	68	51	0	0	58	0	0	275	128	227	62
Prr27	0	0	0	0	0	0	0	0	0	0	0	0	0	0	0	0	0	0	0	0	0	0	0	0	0	0	0	0	0	0	0	0	0	0	0	0	0	0	0	0	0	0	0	0	0	0	0	0	0
Tead3	0	0	0	0	0	0	0	0	0	9	0	0	0	150	0	0	0	0	0	0	0	179	0	0	0	0	0	0	0	0	0	0	0	0	0	0	0	0	0	0	0	0	0	0	0	0	0	0	0
Ppard	0	0	0	72	0	2	0	0	0	0	0	0	0	0	0	0	0	0	0	0	0	0	0	44	0	3	0	0	0	0	0	0	0	0	0	0	0	0	0	0	0	0	0	0	0	0	0	54	0
Def6	0	0	0	0	0	0	0	0	0	0	0	0	0	0	0	0	0	0	0	0	0	0	0	0	0	0	0	0	0	0	0	0	0	0	0	0	0	0	0	0	0	0	0	0	0	0	0	0	0
Peg3	0	2235	155	395	1028	491	1195	2479	0	1052	0	190	1936	222	125	4	242	831	36	505	1562	235	233	157	1	696	840	204	1177	878	18	991	23	422	911	1890	892	3048	434	198	249	0	0	1120	138	3152	5	309	869
Zim1	0	0	0	0	4	0	0	0	0	1	0	0	0	0	0	0	0	0	0	0	0	0	0	0	0	0	0	0	0	0	0	15	0	0	18	38	0	0	2	0	0	0	0	0	0	0	0	8	0
Metrn	0	0	0	0	4	6	0	0	0	0	0	12	1	0	0	0	0	0	0	0	0	0	0	0	0	0	0	0	0	25	1	0	4	0	0	0	0	0	0	0	5	0	0	32	0	0	0	0	0
Lmf1	0	0	0	104	201	0	0	0	0	0	177	257	226	0	368	208	0	134	0	0	16	0	0	57	377	141	185	1	148	0	0	109	0	60	0	310	0	146	0	0	226	81	0	249	0	750	65	208	0
Narfl	206	0	0	0	168	0	0	0	0	53	0	0	0	0	0	0	0	0	0	0	247	0	389	0	58	0	0	167	0	0	0	0	116	199	0	0	0	0	151	173	178	152	0	0	0	0	49	0	0
Angptl4	0	161	0	0	189	59	47	15	0	0	98	0	0	0	0	0	0	0	0	0	0	0	0	0	111	0	168	0	8	0	0	0	0	0	297	0	0	0	0	0	0	135	174	0	0	0	0	231	74
Dbf4	823	656	0	124	147	71	368	145	99	527	517	104	227	0	528	321	339	590	461	342	410	513	0	775	299	687	204	277	435	243	328	376	272	8	614	394	668	545	124	438	508	279	364	1039	658	0	100	674	357
Daxx	274	58	0	166	0	63	0	0	4	97	229	189	0	816	0	0	66	189	0	0	166	116	0	179	0	339	84	167	23	494	63	0	22	1	0	0	0	294	87	163	289	1	378	54	221	8	0	0	6
Cd320	143	393	439	143	296	320	73	450	0	314	143	815	646	401	663	613	305	289	0	129	317	467	617	561	673	469	338	343	136	455	615	409	380	381	0	138	477	335	67	357	250	357	217	401	391	2082	205	384	499
Ipo4	3	147	0	130	396	241	1	440	1194	255	0	1368	229	102	0	0	195	28	1043	385	196	504	463	12	0	184	420	0	260	0	0	0	75	343	0	0	0	0	98	242	0	593	712	0	0	0	0	0	295
Tm9sf1	79	159	0	104	0	0	33	270	0	150	0	249	201	0	0	188	60	11	179	0	0	12	0	0	0	0	0	142	61	0	0	138	71	0	0	0	0	0	43	82	67	62	224	243	0	0	100	107	0
Rec8	0	0	0	0	0	0	0	0	0	0	0	0	0	0	0	0	0	0	0	0	0	0	0	0	0	0	0	0	0	0	0	0	0	0	0	0	0	0	0	0	0	6	0	0	0	0	4	0	0
Irf9	0	0	0	0	100	0	0	51	0	0	0	0	0	0	0	0	0	18	0	0	0	0	0	0	0	0	0	0	0	115	0	0	0	0	0	0	0	0	0	0	0	0	0	16	0	0	0	0	0
Gmpr2	0	314	322	162	364	305	92	379	0	0	21	535	142	468	213	86	64	217	711	0	138	0	282	123	0	473	160	412	155	255	4	196	292	118	0	0	15	13	249	225	361	447	0	0	488	0	389	276	124
Mdp1	31	190	0	119	154	82	57	154	1262	132	547	35	123	0	509	0	96	98	242	108	0	0	62	62	59	279	199	251	372	0	79	472	296	315	249	259	0	181	181	1	186	374	506	0	234	404	123	506	159
Dhrs1	0	0	0	55	72	60	0	190	0	263	189	216	380	0	0	0	135	293	0	145	247	0	0	83	136	0	82	0	348	504	0	0	0	0	0	0	282	570	61	199	33	151	312	660	19	721	0	0	0
Ncan	2	0	0	6	0	0	0	0	0	0	0	0	0	0	0	0	0	0	0	0	0	0	0	0	0	0	0	0	0	0	0	0	0	0	0	0	0	0	0	0	0	0	0	0	0	0	0	0	0
Tmem161a	0	178	0	13	34	0	0	205	0	1	331	228	0	0	0	0	104	252	382	528	216	0	0	88	228	251	189	0	29	0	0	0	3	168	0	0	0	0	122	370	0	131	0	0	0	0	0	0	0
Armc6	167	0	0	0	0	0	0	0	0	1	0	1	0	0	0	0	0	0	15	0	0	0	0	0	0	37	0	0	0	0	0	0	73	0	0	0	0	33	0	111	16	0	0	0	0	0	0	0	0
Borcs8	214	0	160	89	118	39	41	135	0	142	190	151	449	0	0	320	34	232	0	78	0	0	0	286	109	232	12	0	63	0	0	0	46	79	45	244	0	166	132	0	62	173	197	95	1	760	56	165	0
Slc25a42	0	0	0	1	0	0	0	0	0	0	0	0	0	0	0	0	0	0	0	0	0	0	0	0	0	75	0	0	0	0	0	0	0	0	0	0	0	0	0	0	0	0	0	0	0	0	0	0	0
Snx9	94	0	0	4	0	0	0	105	0	0	0	215	0	0	0	0	0	0	192	29	232	0	0	0	8	0	7	0	30	0	0	0	80	0	0	0	0	8	0	83	0	40	409	0	0	0	22	158	0
Ranbp3	449	93	0	303	381	0	111	402	0	375	407	556	762	0	394	533	142	249	266	409	633	9	641	881	322	205	76	85	49	447	560	231	463	303	0	0	404	212	540	368	448	354	432	754	566	0	331	0	765
Ndufa11	445	640	566	584	700	500	538	761	1608	400	463	348	746	829	60	881	614	242	148	509	520	763	1305	613	874	485	488	423	856	1090	122	628	306	636	1429	696	683	750	509	447	614	574	414	551	955	2455	453	1009	769
Bmp8b	0	0	0	0	0	0	0	0	0	0	0	0	0	0	0	0	0	0	0	0	0	0	0	0	0	0	0	0	0	0	0	0	0	0	0	0	0	0	0	0	0	0	0	0	0	0	0	0	0
Nr2f6	85	0	348	43	0	84	90	70	0	0	81	68	0	0	52	84	99	0	169	76	222	9	0	155	87	29	11	117	24	157	82	108	143	35	290	122	0	100	42	68	70	0	77	114	99	0	2	51	210
Use1	64	312	274	71	91	53	170	111	0	239	79	278	176	684	247	60	108	476	0	0	61	128	459	105	45	111	47	53	112	577	223	139	103	164	0	276	533	178	244	196	192	101	123	0	97	581	223	62	174
Ocel1	0	0	0	0	0	0	0	0	0	0	0	0	0	0	0	0	1	0	70	0	0	11	0	0	0	27	0	21	0	0	0	0	0	0	0	0	0	0	0	0	0	0	0	0	0	0	0	0	31
Dyrk1b	0	0	0	0	0	0	29	0	0	0	0	0	0	51	0	0	0	0	0	0	0	0	10	23	0	0	0	0	0	421	0	0	0	0	0	0	0	0	76	0	0	0	0	0	66	0	0	0	0
Braf	0	0	0	0	0	26	0	15	0	0	0	0	17	0	0	20	0	0	30	0	6	0	67	0	0	19	0	16	8	388	0	1	37	0	0	0	268	29	0	2	0	67	3	356	9	21	101	8	18
Ndufb2	71	93	120	37	77	71	39	79	72	117	77	71	167	51	66	90	65	56	51	84	67	125	154	80	91	80	44	44	89	88	107	51	67	94	40	36	135	75	44	73	103	104	67	21	99	245	59	89	71
Hltf	0	0	366	0	0	0	0	93	0	97	0	0	0	0	73	0	16	144	0	77	76	93	0	44	0	0	101	0	31	0	483	0	94	0	0	0	0	341	89	0	63	0	0	91	360	0	0	40	31
Prpf6	70	89	37	7	211	267	12	219	0	16	0	65	25	32	288	0	76	77	0	164	1	396	123	471	0	48	66	74	135	1334	5	488	73	61	277	44	726	65	229	99	112	137	106	30	51	274	101	100	660
Rgs19	0	391	57	57	398	410	456	333	610	404	157	853	226	763	0	0	304	821	88	248	159	0	0	208	145	385	479	276	76	270	540	511	373	122	0	0	0	474	388	106	558	469	585	0	883	1157	391	1124	75
Rgs20	0	0	0	0	0	3	0	0	0	0	0	0	0	0	0	0	0	0	0	0	0	0	0	0	0	0	0	0	0	0	0	0	0	0	0	0	0	0	0	0	0	0	0	0	0	0	0	0	0
Abhd3	0	0	0	0	0	0	0	0	0	0	0	0	0	0	0	0	0	0	0	0	0	0	0	0	0	0	0	0	0	0	0	0	0	0	0	0	0	0	0	0	0	0	0	0	0	0	0	0	0
Snrpd1	991	1616	1255	784	1075	1204	994	1692	2104	1190	882	1180	849	2197	1491	1593	1255	1819	851	1437	1621	2389	2809	1263	1291	1209	1074	1729	1243	1541	1478	1065	1221	2014	1909	1448	708	1223	1010	760	1524	1795	1727	1943	1213	3084	1450	1124	1013
Tchp	0	51	0	0	0	0	11	17	0	0	0	29	0	0	113	117	33	0	0	63	0	0	219	0	40	30	0	0	0	0	61	14	8	0	0	109	283	48	10	85	183	0	0	46	0	70	0	0	0
Tiam1	475	0	0	1	1	0	1	0	0	3	0	14	0	0	0	0	20	47	0	0	18	54	0	0	1	76	0	55	0	0	29	0	3	0	0	0	8	31	2	0	8	12	0	137	0	0	24	0	0
Tsc2	0	0	0	0	0	31	0	241	0	0	26	0	0	0	1	0	0	1	0	0	321	0	0	77	113	0	0	0	0	0	51	145	188	0	0	248	135	0	0	0	43	0	0	540	0	0	0	0	0
Rpl3l	0	0	0	0	0	0	0	0	0	0	0	0	0	0	0	0	0	0	0	0	0	0	0	0	0	0	0	0	0	0	0	0	0	0	0	0	0	0	0	0	0	0	0	0	0	0	22	0	0
Slc9a3r2	0	0	0	0	0	144	0	24	0	0	0	0	0	0	0	0	76	0	0	131	0	174	0	0	0	121	148	155	0	0	49	387	113	0	0	0	0	154	0	118	0	0	0	0	207	0	56	0	89
Puf60	656	1191	1307	747	831	596	611	939	2017	693	756	1177	1275	660	728	2300	1168	741	606	471	955	1067	756	1268	811	1178	769	1533	657	922	587	948	782	891	2058	1375	3183	1286	950	1957	1941	1542	2252	1351	1980	2616	630	571	1507
Golga2	0	0	0	36	0	0	0	89	0	0	0	0	0	0	143	0	0	1	0	0	0	0	0	177	0	0	18	0	0	0	0	326	16	0	0	0	0	58	5	0	0	0	17	0	39	0	0	0	207
Uck1	0	609	313	333	203	276	284	127	1098	0	205	533	0	285	307	0	155	0	124	0	543	0	0	118	186	285	128	301	179	309	0	0	241	400	0	63	0	155	259	150	88	135	0	0	0	706	0	316	302
Scin	0	0	0	0	0	0	0	0	0	0	0	0	0	0	0	0	0	0	0	0	0	0	0	0	0	0	0	0	0	0	0	0	0	0	0	0	0	0	0	0	0	0	0	0	0	0	0	0	0
Ikzf4	0	0	0	0	0	0	0	0	0	0	1	0	0	0	0	0	0	0	0	0	0	0	0	0	0	0	0	0	0	0	0	0	0	0	0	21	0	0	0	0	6	0	12	0	0	0	0	0	0
Mien1	17	130	53	75	33	71	52	28	0	65	165	54	16	117	29	92	48	0	28	22	30	295	107	56	0	57	97	49	102	175	127	28	12	57	174	63	51	34	30	50	17	65	23	63	44	282	54	70	37
Pon1	0	0	0	0	0	0	0	0	0	0	0	0	0	0	0	0	0	0	0	0	0	0	0	0	0	0	0	0	0	0	0	0	0	0	0	0	0	0	0	0	0	0	0	1	0	0	0	0	0
Axl	0	0	0	0	0	0	86	0	0	0	0	0	32	0	0	0	0	0	0	0	0	0	0	0	0	0	0	0	0	0	0	0	0	0	0	0	0	0	0	0	8	0	0	0	0	0	0	0	0
Tgfb1	0	0	0	0	16	0	0	0	0	0	0	0	0	0	0	0	0	0	0	0	6	0	0	0	0	0	5	0	12	0	0	0	0	0	0	0	0	0	2	0	0	0	0	0	0	537	0	0	0
Ccdc97	0	0	0	0	0	0	8	204	0	108	279	61	0	0	0	208	113	0	0	0	0	0	0	81	0	0	33	0	0	0	0	86	0	46	0	0	877	0	0	0	0	0	0	0	0	521	165	0	0
Zfp40	0	0	0	0	0	67	239	97	0	0	0	0	0	0	0	271	0	0	0	0	0	0	0	268	14	3	0	0	0	0	0	0	0	0	0	0	406	79	53	0	22	155	283	0	460	0	0	6	0
Akap8l	0	162	0	43	88	110	147	198	746	60	0	257	0	175	0	175	127	0	0	0	0	0	0	176	0	0	91	0	0	146	126	298	33	101	288	247	0	503	50	0	0	253	206	148	358	741	88	0	87
Shh	0	0	0	0	0	0	0	0	0	0	0	0	130	0	0	0	0	0	0	0	0	0	0	0	0	0	0	0	0	22	0	0	0	0	0	0	32	0	0	0	0	0	0	295	0	0	0	0	0
Pdcd2l	0	0	0	192	51	215	78	197	676	218	99	101	389	82	0	391	140	239	0	326	0	509	892	514	373	214	245	186	0	1131	146	354	246	87	361	515	0	427	98	136	107	336	0	300	306	0	428	558	0
Gtf2f1	212	95	0	181	257	176	76	257	0	109	47	315	0	0	0	397	128	0	579	131	87	22	0	163	144	284	69	133	400	763	195	212	68	544	442	205	0	297	50	109	110	372	385	557	702	939	233	438	72
Clpp	987	692	334	196	492	501	464	780	748	815	328	1184	564	196	446	1224	355	244	1373	769	1223	1004	1853	665	433	698	420	559	519	668	506	666	572	1095	507	380	717	398	535	807	291	909	489	366	845	484	693	828	936
Alkbh7	28	102	0	0	270	11	26	116	0	207	0	0	0	90	0	58	110	154	170	12	62	59	0	39	0	0	32	79	194	0	0	210	20	141	0	48	0	155	31	0	0	47	56	98	0	561	80	206	0
Pspn	0	0	0	0	0	0	0	0	0	0	0	0	0	0	0	0	0	0	0	0	0	0	0	0	0	0	0	0	0	0	0	0	0	0	0	0	0	0	0	0	0	0	0	0	0	0	0	0	0
Dennd1c	0	0	0	0	0	0	0	0	0	0	0	0	0	0	0	0	0	0	0	0	0	0	0	0	0	0	0	0	0	329	0	0	0	0	0	0	0	0	0	0	0	0	0	0	0	0	0	0	44
Med6	128	0	781	139	240	244	146	584	450	97	220	420	290	729	84	423	329	347	114	393	165	529	469	247	159	363	155	15	529	123	449	533	233	483	0	234	85	665	165	168	134	287	294	397	733	180	269	362	177
Prkd1	0	100	0	0	0	165	109	342	0	212	299	0	0	0	0	0	1	0	0	0	31	0	0	0	0	0	0	0	124	0	0	0	0	95	0	131	0	0	0	225	0	1	0	7	0	10	0	0	0
Lcp2	0	0	0	0	0	0	0	0	0	0	0	0	0	0	0	0	0	0	0	0	0	0	0	0	0	0	0	0	0	0	0	0	0	0	0	0	0	0	0	0	0	0	0	0	0	0	0	0	0
Cse1l	3000	937	434	1727	972	1350	1859	2109	113	774	2136	722	851	780	69	2916	1965	1193	2569	2045	3087	1248	947	1435	681	862	1959	874	923	1622	2494	2700	2015	2189	3664	1217	2020	1385	433	1843	3064	1415	2319	2179	1599	4780	1504	594	1664
Naa20	602	701	590	107	354	577	443	674	1032	589	933	670	603	1047	444	225	372	837	796	441	670	656	734	729	691	397	369	597	89	801	545	989	413	922	2263	797	1196	421	293	699	240	486	827	652	549	291	360	480	639
Prkra	270	128	930	400	558	250	183	256	631	356	924	452	459	0	0	303	503	575	381	127	728	759	838	280	266	308	423	0	590	279	566	0	317	180	557	3	333	507	87	414	114	191	371	317	1	2204	302	229	454
Fkbp7	0	43	0	0	0	0	0	0	0	43	0	10	76	0	74	0	0	70	90	0	0	0	0	0	82	0	14	0	105	0	62	104	0	0	0	0	163	0	0	0	36	0	0	0	0	0	0	134	0
Plekha3	0	0	0	39	53	59	0	0	0	0	72	0	0	252	185	11	11	0	150	0	0	0	0	11	54	0	49	0	2	0	3	1	0	5	0	0	0	16	77	0	0	71	0	0	32	0	0	20	57
Ykt6	0	144	0	49	112	61	42	110	0	1	155	157	377	52	0	0	102	0	0	0	0	84	0	0	97	323	25	54	69	0	276	0	18	98	380	0	0	84	118	0	3	0	323	251	0	0	91	124	100
Baz1b	522	282	0	216	247	81	265	197	922	117	0	83	272	0	153	343	62	204	124	107	374	82	30	293	0	351	55	65	49	146	63	416	220	250	8	544	232	258	284	0	47	255	523	231	169	0	81	0	149
Pex6	0	0	0	0	0	0	0	101	0	0	0	187	0	21	132	0	0	0	411	0	0	200	234	69	0	193	0	0	0	0	0	0	0	0	0	1	0	0	0	38	0	113	0	0	31	0	66	0	4
Mrpl2	962	221	670	92	279	424	454	665	0	163	462	383	482	0	0	563	264	181	159	215	470	639	808	422	214	444	261	384	244	797	513	336	338	279	0	673	556	69	161	311	430	401	366	543	632	1217	226	470	551
Mea1	149	424	604	171	538	159	182	406	871	386	177	186	250	302	260	317	434	484	183	300	292	557	379	441	147	415	293	288	607	349	494	354	268	407	807	489	716	520	185	219	341	370	553	320	351	571	99	360	374
Gnmt	0	0	0	0	0	0	0	0	0	0	0	0	0	0	0	0	0	0	0	0	0	0	0	0	0	0	0	0	0	0	0	0	0	0	0	0	0	0	0	0	0	0	0	0	0	0	0	0	0
Grin2d	0	0	0	0	0	0	0	0	0	0	0	0	0	0	0	0	0	0	0	0	0	0	0	0	0	0	0	0	0	0	0	0	0	0	0	0	0	0	0	0	0	0	1	0	0	0	0	0	0
Kdelr1	0	0	0	1	153	0	4	191	0	128	164	133	0	130	0	283	0	156	2	168	90	269	77	0	6	76	45	0	93	232	0	0	176	9	8	1	0	48	39	133	20	0	126	319	0	1084	21	19	80
Tmem143	0	0	0	0	0	16	0	2	0	0	0	0	0	0	0	0	0	0	0	83	0	0	0	0	0	0	0	0	44	0	0	122	0	0	0	0	0	0	0	0	0	0	0	0	0	0	0	0	0
Pdxk-ps	0	0	0	0	0	0	0	0	0	0	0	0	0	0	0	0	0	0	0	0	0	0	0	0	0	0	0	0	0	0	0	0	0	0	0	0	0	0	0	0	0	0	0	0	0	0	0	0	0
Ggct	61	0	147	32	0	78	21	19	454	57	87	224	179	0	100	0	0	0	0	136	33	0	154	0	0	0	20	0	96	130	0	0	176	131	307	0	30	0	42	143	30	80	71	116	119	0	54	44	0
Jag2	0	0	0	0	0	0	1	0	0	0	0	0	0	0	0	0	0	0	0	0	0	0	0	0	0	139	0	0	0	0	0	0	0	0	0	0	0	0	0	0	0	0	0	0	0	0	0	0	0
Btbd6	0	118	0	0	0	79	37	122	0	0	0	0	0	0	0	0	0	90	0	146	0	0	0	0	0	0	27	0	1	0	0	0	0	0	0	212	0	0	0	0	229	141	0	0	0	0	0	0	0
Nudt14	152	158	0	95	37	231	199	290	1	284	82	0	341	368	0	66	325	0	0	237	144	228	149	131	56	282	151	0	487	337	153	0	255	266	0	447	910	208	81	0	113	162	143	65	0	563	51	354	442
Epdr1	0	223	0	21	35	13	166	8	0	40	0	197	57	22	0	0	0	0	99	0	95	120	0	73	147	0	18	12	20	109	54	0	133	0	0	27	0	0	65	0	16	0	100	71	0	0	1	0	28
Flii	12	0	0	229	75	0	45	0	0	0	0	128	0	0	0	0	138	0	222	4	25	220	0	0	0	195	70	114	0	0	0	183	54	4	0	241	0	6	0	0	199	0	15	78	0	0	0	120	0
Top3a	11	63	0	0	0	80	0	0	0	0	0	0	0	0	380	32	3	443	0	35	0	0	0	102	0	373	0	139	0	0	0	0	0	0	0	0	0	126	41	0	0	0	0	0	0	0	0	0	24
Atg4d	0	0	0	0	74	0	0	114	0	0	0	75	0	0	0	0	0	45	0	0	0	228	0	0	0	0	0	0	0	0	0	181	0	0	0	0	0	0	0	212	0	0	0	0	0	357	14	0	0
Qtrt1	151	318	400	163	847	230	142	536	0	214	0	487	559	452	295	702	53	36	547	354	275	649	437	604	307	360	374	378	266	479	126	545	282	244	0	0	0	455	43	375	591	123	597	1030	28	330	322	265	466
Plin4	0	0	0	0	0	0	0	0	0	0	0	0	0	0	0	0	0	0	0	0	0	0	0	0	0	0	0	0	0	0	0	0	0	0	0	0	0	0	0	0	0	0	0	0	0	0	0	0	0
Hdgfrp2	219	0	1	0	0	110	43	244	52	0	0	308	312	24	0	0	110	195	210	31	0	204	0	190	43	135	4	424	0	0	10	376	109	50	0	67	0	45	0	10	127	157	0	12	230	0	66	0	61
Chaf1a	161	0	128	0	0	139	262	0	0	0	104	608	0	144	0	176	96	237	249	177	59	0	138	13	0	165	57	204	7	0	0	125	141	0	0	440	0	154	61	126	0	117	205	55	342	0	116	0	110
Adprh	180	282	2	250	351	359	182	310	564	115	230	763	605	168	254	393	157	379	180	0	201	609	525	159	215	203	485	95	159	1131	306	1125	300	319	253	53	0	470	156	156	297	291	479	184	354	354	518	846	362
Tmem39a	0	198	0	158	470	127	217	344	0	206	345	60	0	206	0	155	121	378	150	0	90	508	0	450	287	174	87	0	0	619	260	157	2	272	0	0	543	120	46	131	189	67	164	464	324	672	0	119	685
Timmdc1	0	0	40	0	0	0	0	11	113	34	0	116	0	0	0	0	58	0	0	0	0	111	0	0	51	8	0	0	0	0	0	21	0	0	0	26	0	50	0	0	116	0	0	243	162	0	21	0	63
Pla1a	0	0	0	0	0	0	0	0	0	0	0	0	0	0	0	0	0	0	0	0	0	0	0	0	0	0	0	0	0	0	0	0	0	0	0	0	0	0	0	0	0	0	0	0	0	0	0	0	0
Mcm2	1155	1233	0	344	507	343	740	954	491	116	519	1157	1734	564	401	2153	234	514	2232	286	71	274	979	434	44	562	167	1480	165	626	1134	724	729	616	1159	1140	0	318	614	812	654	488	650	152	1411	3085	265	617	932
Tpra1	0	0	0	0	0	162	71	0	0	141	0	169	0	0	136	0	108	183	730	0	0	0	0	0	167	22	133	0	0	0	0	153	81	4	0	0	805	10	69	0	0	16	336	39	167	140	0	0	275
Nab1	278	0	407	54	95	69	18	0	0	0	0	0	0	0	0	0	0	0	0	0	0	0	0	0	268	0	0	0	0	0	0	16	0	42	0	0	0	0	16	0	0	0	0	0	0	0	0	251	0
Adgre5	0	0	1	0	0	0	0	0	0	0	0	0	0	0	0	0	0	0	0	0	0	0	0	0	0	0	0	0	0	0	0	0	0	0	0	0	0	44	0	0	0	0	0	0	0	0	0	0	0
Il17ra	0	0	0	0	0	0	0	0	0	0	0	0	0	0	0	0	0	0	70	0	0	0	0	0	0	0	0	0	0	0	0	0	0	0	0	0	0	0	0	0	0	0	0	0	0	0	0	0	0
Lamb1	0	40	0	51	46	39	32	0	0	320	16	23	0	83	0	0	12	345	0	16	145	76	0	0	13	0	2	0	51	0	0	33	34	0	78	11	0	53	0	0	0	0	2	0	25	0	0	0	0
Kcnn1	0	0	0	0	0	0	0	0	0	0	0	0	105	0	0	0	67	0	0	0	0	0	0	0	0	0	0	0	0	0	0	0	0	0	0	0	0	0	0	0	0	0	0	0	0	0	0	0	0
Arrdc2	0	0	0	0	0	0	0	0	0	0	0	0	0	0	0	0	0	0	0	0	0	0	0	0	0	0	68	0	0	0	0	0	0	0	1	0	0	0	0	0	0	0	0	0	0	1040	0	0	0
Ppp1r17	0	0	0	0	0	0	0	0	0	0	0	0	0	0	0	0	0	0	0	0	0	0	0	0	0	181	0	0	0	228	0	0	0	0	0	0	0	0	0	0	0	0	0	0	0	0	0	0	0
Cd36	0	217	0	0	85	34	93	311	0	135	0	0	14	337	0	0	242	0	0	468	24	0	0	0	0	0	0	0	729	0	167	0	0	197	0	260	0	912	161	0	0	0	0	0	0	2181	0	0	253
Map2k7	5	61	0	2	0	0	0	0	0	287	8	3	20	0	0	0	0	0	0	0	0	0	26	35	0	0	0	10	77	0	0	0	0	0	842	0	0	0	27	0	0	0	0	3	5	0	0	0	137
Timm44	339	123	1	70	149	7	117	176	29	8	164	303	184	230	2	162	230	177	231	18	231	3	234	174	285	495	326	300	12	26	21	297	179	167	18	294	392	258	163	112	147	279	368	274	292	0	38	171	639
Ap2a2	275	195	7	104	133	343	8	175	0	21	111	243	510	760	0	411	295	15	866	0	109	0	8	69	4	202	107	200	96	3	7	5	78	114	875	387	10	130	66	1	9	239	202	0	363	8	50	4	187
Pnkp	193	31	0	0	0	99	0	0	1091	0	107	167	177	0	0	0	0	0	0	0	0	125	0	0	176	0	148	108	110	170	0	299	98	0	0	169	0	0	33	77	254	99	1	0	0	0	59	152	280
Med25	0	9	0	18	20	66	137	169	12	158	2	166	316	0	88	61	267	2	233	113	210	188	0	384	0	287	368	553	289	889	454	3	91	133	493	0	0	113	61	170	262	403	511	6	561	1	50	7	103
Bcam	0	0	0	0	0	0	0	95	0	101	7	0	214	0	0	0	124	0	0	150	3	0	0	0	0	0	0	0	39	0	0	0	0	0	0	0	69	120	0	6	0	0	0	0	0	0	0	0	107
Clptm1	0	0	0	176	102	0	23	431	0	135	443	128	0	0	92	491	138	837	0	230	47	0	0	184	0	0	303	182	0	747	322	578	305	7	0	0	8	0	190	0	227	58	43	206	0	1071	140	366	909
Relb	0	0	0	0	0	1	0	0	0	0	0	0	0	0	0	6	81	0	0	0	0	0	0	0	0	0	0	0	0	0	0	0	0	0	0	0	0	0	65	0	0	0	0	0	0	0	0	0	0
Tomm40	247	256	686	371	284	350	396	573	723	169	413	888	274	0	680	1046	88	411	897	423	251	405	244	414	546	142	394	519	179	566	711	366	468	274	532	162	310	458	408	505	645	408	364	553	585	1602	421	321	548
Apoe	162	799	0	213	531	0	108	664	1	127	223	90	338	487	0	158	70	0	0	127	1117	143	110	199	0	0	344	0	580	0	865	562	38	687	547	272	0	312	220	315	252	269	0	0	0	5639	83	218	132
Apoc2	0	0	0	0	0	0	0	0	0	0	0	0	0	0	0	0	0	0	0	0	0	0	0	0	0	0	0	0	0	0	0	0	0	0	0	0	0	0	0	0	0	0	0	0	0	0	0	0	0
Hbp1	191	925	0	718	1022	193	518	53	0	1824	0	20	585	155	10	303	607	133	84	334	496	24	997	598	0	864	267	47	545	982	281	478	215	737	0	670	1681	717	226	0	916	839	307	1709	0	1995	390	361	1157
Prkar2b	191	456	353	13	34	96	61	108	0	0	228	0	239	0	134	0	0	39	0	0	0	90	0	19	18	0	81	0	0	317	0	0	0	0	0	0	40	87	0	169	20	69	87	309	0	0	71	0	0
Cdkn1b	0	0	0	16	19	0	0	2	0	0	0	0	0	0	0	0	0	16	7	0	4	0	0	1	0	0	0	0	0	3	0	0	34	0	11	15	0	29	0	0	0	0	0	0	0	0	0	0	36
Klf4	0	0	0	0	0	0	0	0	0	0	0	0	0	0	0	0	1	0	0	0	0	0	0	0	0	0	0	0	0	0	0	0	0	0	0	0	0	82	0	0	0	0	0	0	0	0	0	0	37
Ap1m1	223	997	0	420	306	614	557	976	1094	198	319	592	772	581	121	1029	260	865	227	0	323	1013	440	1245	0	889	243	275	557	1541	1052	599	627	150	0	524	527	765	468	327	1278	446	887	376	967	1159	369	169	0
Rab8a	237	640	7	369	99	445	192	304	0	120	242	840	380	520	208	244	293	921	985	806	479	443	329	423	537	283	279	465	0	1003	1135	293	400	405	631	261	887	257	128	463	608	373	762	274	657	559	186	265	654
Hmgn2	2092	4471	3179	2062	3435	3307	3005	4657	4912	2697	3604	2437	4038	4451	3139	4239	2671	3425	2461	3195	3054	4218	3756	3924	3234	3700	2749	2787	3862	6392	2646	4078	2877	3366	4510	4796	4078	3351	2797	2732	3089	3338	4022	5159	6126	5108	2206	4079	3445
Fam32a	3	44	196	252	54	170	280	459	9	299	406	598	893	153	465	852	361	273	406	615	605	140	408	375	377	488	274	435	341	536	514	381	476	1	124	599	28	672	409	739	29	302	380	667	264	1	307	240	105
Elf3	0	0	0	14	0	0	0	0	0	0	0	0	0	0	0	0	50	0	0	0	0	0	0	86	0	0	0	0	0	0	0	60	0	0	0	0	419	101	0	0	0	0	0	0	0	0	0	0	0
Cyp2c29	0	0	0	0	0	0	0	0	0	0	0	0	0	0	0	0	0	0	0	0	0	0	0	0	0	0	0	0	0	0	0	0	0	0	0	0	0	0	0	0	0	0	0	0	0	0	0	0	0
Stard3nl	15	249	221	205	395	49	247	460	0	341	199	400	617	178	0	125	506	187	385	581	134	115	224	356	122	468	100	86	273	355	0	185	183	220	0	444	890	494	191	87	170	182	196	312	0	564	283	499	200
Stk11	0	11	0	0	0	103	0	0	0	0	0	0	0	0	0	0	0	0	0	29	0	4	0	0	0	94	0	0	20	0	61	0	17	0	0	0	66	12	0	0	0	0	0	0	0	0	0	0	85
Efna2	0	185	1	0	1	93	45	140	0	0	0	95	164	0	0	0	74	108	3	4	382	0	0	0	102	200	96	346	2	11	0	0	40	52	920	0	0	62	0	0	0	112	218	0	268	517	56	192	348
Atp5d	745	767	163	837	1421	780	814	588	819	1210	838	1138	862	935	1273	1397	1002	1045	1168	596	971	895	946	990	616	811	508	823	878	1073	847	739	504	928	1595	446	597	822	570	845	1258	689	643	1526	1372	2848	645	1027	1094
Ppp5c	410	187	669	223	109	433	518	537	0	352	333	549	151	164	185	469	373	204	410	128	377	134	747	355	128	198	378	336	0	539	282	651	183	268	42	97	1549	209	331	329	379	145	686	272	249	1394	340	311	219
Cdk12	0	0	1	8	24	5	97	43	0	14	9	99	220	116	0	10	9	41	294	100	0	1	523	13	2	33	2	0	0	0	88	21	48	0	216	32	2	6	145	12	0	40	32	32	4	0	18	2	8
Lipe	0	0	0	0	0	0	0	0	0	20	0	0	0	0	0	0	0	0	0	0	0	0	0	0	0	0	0	0	0	0	0	0	0	0	0	8	0	0	0	0	0	0	0	0	0	0	0	0	0
Pafah1b2	1353	1911	364	899	930	949	1083	863	1283	471	1028	856	1264	1434	811	1696	1134	1028	1865	679	1052	574	1048	2198	875	542	884	606	235	893	699	1605	888	957	1263	1231	981	1157	640	640	901	1148	1510	200	2047	2119	603	1556	854
Tbc1d8	0	0	0	0	0	0	0	0	0	0	0	47	0	0	0	0	1	10	0	0	0	5	0	0	0	0	0	0	0	0	0	0	0	0	0	0	0	0	19	0	0	0	0	0	0	0	3	0	0
Cnot11	164	153	277	0	221	34	167	105	0	308	282	93	0	329	0	206	173	0	21	0	257	54	0	109	120	150	148	19	72	0	0	220	119	382	0	444	0	0	105	140	211	185	199	0	0	0	60	0	113
Slc2a3	508	0	7	229	1	84	1	286	1	1000	0	125	0	0	19	230	79	0	583	308	227	0	0	137	2	0	79	168	152	0	1	26	82	2	0	0	0	460	129	636	272	198	53	0	4	0	62	0	136
Foxj2	8	0	0	0	0	0	0	0	0	0	0	0	0	0	0	0	0	0	0	0	0	0	0	0	0	0	0	0	0	0	0	0	0	0	0	0	0	0	0	0	0	0	0	0	0	0	22	0	0
Sri	127	294	210	126	686	135	212	606	0	345	266	515	390	270	215	234	293	442	19	548	282	671	413	201	553	231	185	136	185	1097	253	527	290	330	870	234	561	203	222	121	288	213	447	574	1069	1491	264	450	297
Dgcr2	185	154	0	210	68	87	282	276	0	15	271	281	512	173	0	287	69	396	331	0	77	26	0	306	0	194	244	44	26	366	0	468	39	0	0	0	0	226	201	27	432	101	137	341	0	291	150	254	27
Irf3	59	46	226	89	94	0	0	102	0	175	133	233	235	0	0	0	0	0	0	0	0	0	0	122	0	0	0	32	26	0	240	164	44	83	0	0	0	1	119	0	196	0	232	0	0	0	0	204	26
Bcl2l12	0	27	0	9	97	127	57	42	0	74	19	75	0	87	30	126	134	7	34	27	78	113	113	23	42	41	31	97	77	78	1	57	71	6	0	62	25	85	45	30	83	44	183	142	88	123	26	86	34
Zfp959	0	0	0	1	261	0	0	0	0	0	0	198	244	0	0	0	0	0	0	0	1	0	1	58	0	0	81	0	0	0	0	0	0	0	50	461	16	202	135	52	0	0	0	0	0	0	0	0	0
Mpnd	0	604	0	0	153	596	256	290	0	94	426	440	649	701	273	12	332	496	233	236	452	0	0	524	137	446	334	549	319	1539	353	0	158	438	0	735	871	274	153	487	123	326	171	926	590	1215	127	286	465
Sh3gl1	117	709	191	367	307	388	221	123	1260	128	384	643	73	0	129	191	509	708	231	178	491	245	390	349	62	136	78	165	313	1281	330	566	293	649	80	549	815	185	332	152	598	484	168	229	198	433	301	195	384
Ebi3	0	0	0	0	0	0	0	0	0	0	0	0	0	0	0	0	0	0	0	0	0	0	0	0	0	0	0	0	5	0	0	0	0	0	0	0	0	0	6	0	0	0	0	16	0	0	0	0	0
Ccdc94	0	0	0	0	0	0	3	0	0	0	6	17	64	0	0	125	0	22	0	0	0	0	0	84	0	0	0	0	0	0	0	0	0	0	0	0	189	28	14	0	0	0	0	127	82	85	37	0	0
Ranbp2	0	196	160	64	0	470	16	125	0	209	338	356	146	358	115	0	329	608	330	27	693	102	6	441	0	225	336	304	235	0	321	122	306	11	0	219	0	333	242	4	55	107	528	458	962	1158	98	0	269
Edar	0	0	0	0	0	0	0	0	0	0	0	0	0	0	0	0	0	0	0	0	0	0	0	0	0	0	0	0	0	0	0	0	0	0	0	0	0	0	0	0	0	0	0	0	0	0	0	0	0
Grk5	0	0	167	0	0	0	0	0	0	0	0	0	0	0	0	0	0	0	0	0	126	0	0	0	0	66	0	0	0	0	0	0	15	0	0	115	0	0	0	0	0	0	0	33	0	0	0	0	0
Dvl3	1	17	0	0	238	2	0	26	0	0	0	31	0	0	0	0	0	44	10	199	4	0	0	30	1	0	16	0	1	24	344	122	4	4	0	0	1	4	50	1	201	48	3	255	54	0	0	0	6
Abcf3	0	0	0	68	0	73	0	93	0	123	0	427	496	33	0	764	46	304	0	0	0	190	0	0	0	96	36	153	0	297	436	1470	7	160	0	0	446	0	166	202	0	0	193	0	607	0	0	0	194
Eif2b5	645	292	736	387	187	11	95	1173	20	79	221	516	373	299	239	0	417	450	424	0	150	94	1106	421	400	334	342	269	275	748	269	463	242	348	0	208	527	410	0	0	288	678	184	958	402	222	131	159	758
Cyth2	0	235	431	167	247	63	297	269	0	0	205	209	57	177	202	0	179	196	0	292	0	481	266	410	105	278	170	73	0	892	399	139	263	242	0	370	257	90	495	10	329	101	59	324	0	1625	108	218	110
Sult2b1	0	0	0	70	0	0	0	0	0	0	0	0	0	0	0	0	0	0	0	0	0	0	0	0	48	0	0	0	0	0	0	0	25	0	0	0	0	0	0	0	0	0	0	0	0	454	0	0	0
Car11	0	0	0	0	0	8	0	0	0	0	106	50	0	0	0	0	0	0	0	0	0	0	0	0	83	100	0	58	0	0	0	0	0	0	0	1	0	0	0	0	0	0	0	0	0	0	0	0	0
Dlgap1	0	0	0	0	0	0	0	0	0	0	0	0	0	0	0	0	8	0	0	0	0	0	0	0	0	0	0	0	0	0	0	0	0	0	0	0	0	0	0	0	0	0	0	0	0	0	0	0	0
Plag1	2	1	3	2	68	2	0	4	1	0	0	3	0	2	1	0	68	4	0	1	0	2	7	1	1	0	2	1	6	0	0	2	1	6	0	1	1	0	0	0	0	2	2	2	2	4	4	1	1
Hck	0	0	0	0	0	0	12	0	0	0	0	0	0	0	0	0	0	0	0	0	0	0	0	0	0	0	0	0	0	0	0	0	0	0	0	0	0	0	0	0	0	0	0	0	0	0	0	0	0
Mrpl4	303	461	1182	154	439	350	362	331	779	513	628	449	552	589	404	1375	385	354	882	770	561	317	511	378	469	454	248	268	325	592	143	503	354	605	80	455	378	101	225	589	468	570	495	543	559	987	263	183	853
Keap1	0	0	0	0	58	0	51	0	0	19	0	0	0	0	0	0	136	249	0	6	4	0	37	124	0	175	0	0	26	0	1	13	37	15	0	0	351	0	0	0	0	105	13	0	0	0	0	0	294
Ap1m2	0	0	0	0	0	0	0	0	2	523	0	0	0	0	0	0	341	0	0	0	110	0	0	0	0	0	70	0	0	0	0	0	0	0	0	0	57	0	0	0	0	0	0	0	0	0	0	0	288
Glg1	0	1	0	0	154	37	47	150	0	65	51	86	210	0	0	383	52	298	78	4	59	0	301	26	0	261	67	211	23	520	107	234	1	14	0	0	1262	20	58	13	0	16	42	107	1192	0	47	62	10
Atp8b3	0	0	0	0	0	0	0	0	0	0	0	0	0	0	0	0	0	0	0	0	0	0	0	0	0	0	0	0	0	0	0	0	0	0	0	0	0	0	0	0	0	0	0	0	0	0	0	0	0
Btbd2	147	133	409	146	410	343	315	356	0	315	0	124	0	0	0	0	525	0	0	95	0	0	0	239	210	70	94	390	0	0	213	253	69	211	545	260	823	331	321	0	273	137	211	853	397	1313	143	0	1
Csnk1g2	0	11	398	101	160	102	234	571	52	9	0	210	11	2	0	2	255	1	178	0	30	286	0	29	200	0	56	175	0	65	286	167	68	96	0	438	282	111	118	284	267	0	96	12	3	0	9	60	276
Abhd17a	0	479	313	227	293	412	202	609	294	106	217	262	373	960	0	691	627	536	240	247	208	365	277	353	0	244	333	194	1	1320	0	1010	113	525	549	312	1150	318	470	377	276	112	277	417	181	1261	288	744	417
Mob3a	0	46	0	28	0	49	0	31	363	0	0	0	0	0	0	67	14	0	64	0	97	0	0	48	0	30	39	0	42	0	0	0	34	13	0	0	0	8	0	28	0	0	0	0	0	0	0	109	39
Cacnb3	0	0	0	1	9	0	58	0	0	0	0	0	0	212	0	0	39	29	0	0	0	0	0	70	0	0	0	0	0	0	0	0	0	0	0	0	25	0	0	0	0	0	0	0	0	0	0	0	181
Ccdc65	0	0	0	0	0	0	0	0	0	0	0	0	0	0	0	0	0	0	0	0	0	0	0	0	0	0	0	0	0	0	0	0	0	0	0	0	0	0	0	0	0	0	0	0	0	0	0	0	0
Fkbp11	0	188	0	13	92	197	75	86	189	47	114	151	194	100	144	297	105	100	312	253	56	36	115	14	112	0	71	66	27	0	216	57	61	90	128	0	0	440	24	69	93	0	176	0	75	717	157	110	120
Ddx23	3	35	0	2	16	0	9	7	0	0	0	0	0	0	0	19	0	0	59	0	0	0	0	0	0	32	0	0	0	0	64	0	0	0	0	137	0	40	12	0	0	0	0	38	0	0	9	0	0
Pld3	0	65	0	0	117	188	0	166	0	187	0	0	98	0	0	0	228	34	0	311	0	0	0	321	0	236	97	0	198	0	0	94	59	173	0	227	523	520	70	0	185	0	0	275	0	0	0	0	98
Grik5	0	4	15	0	0	1	12	29	0	0	0	4	4	119	3	0	0	1	18	0	3	0	2	0	3	0	0	4	2	2	5	0	3	0	4	0	0	0	5	12	1	0	5	0	0	0	20	0	9
Cd79a	0	0	0	0	0	0	0	0	0	0	0	0	0	0	0	0	0	0	0	0	0	0	0	0	0	0	0	0	0	0	0	0	0	0	0	0	0	0	0	0	0	0	0	0	0	0	0	0	0
Rabac1	103	54	183	0	183	60	20	234	0	222	94	104	794	288	141	78	203	0	0	84	137	57	196	172	65	87	163	147	269	0	227	195	36	134	298	327	308	155	215	102	91	151	248	222	478	373	122	61	62
Etv3	0	0	122	0	0	0	0	5	0	0	2	2	86	0	0	0	0	0	99	0	0	1	0	58	0	0	61	0	0	0	0	0	0	0	0	0	144	0	5	0	0	0	136	0	0	0	0	0	0
Prkcsh	0	231	0	17	2	26	27	0	573	85	194	267	0	335	0	0	83	75	18	0	0	314	0	270	409	0	80	1	169	204	0	371	86	95	0	152	48	1	0	0	407	0	0	456	285	81	0	21	172
Elavl3	0	0	0	0	0	0	0	0	0	0	0	0	0	0	0	0	0	0	0	0	0	0	0	0	0	89	0	0	0	4	0	0	0	0	0	0	0	0	1	0	0	0	0	0	0	0	0	0	0
Rab3b	175	4	280	0	0	0	0	249	0	10	125	75	299	145	0	14	53	230	0	0	0	0	0	0	0	0	51	0	0	51	0	131	49	0	0	0	184	80	23	0	0	6	125	138	0	0	4	4	0
St8sia6	0	0	0	0	0	0	0	0	0	0	0	0	0	0	0	0	0	0	0	0	0	0	0	0	1	0	2	0	0	0	0	0	0	0	0	0	0	0	0	0	0	0	0	0	0	0	0	0	0
Fcgrt	0	11	0	0	117	0	0	0	0	0	0	0	106	0	0	0	0	0	0	0	90	0	0	0	0	0	0	0	0	0	0	0	0	0	0	0	423	0	0	0	0	0	0	11	1	0	0	0	0
Nosip	476	0	0	12	0	0	100	134	788	0	266	124	190	286	19	111	121	0	296	12	89	2	0	55	180	330	130	361	185	0	0	1	0	95	0	455	431	102	168	115	0	181	250	0	187	942	374	0	332
Pih1d1	0	185	0	48	297	116	140	421	1324	349	224	153	104	224	0	116	123	125	108	0	401	210	0	56	224	254	196	200	359	283	0	157	177	244	0	488	0	331	134	221	61	41	263	83	95	0	145	194	37
Rps11	2286	2974	3068	1744	2396	2380	2091	2849	3658	2182	2901	3249	1883	4418	1914	3511	2111	2478	3037	4334	2549	3773	5621	2549	3117	1865	2312	2492	2826	3131	2446	3007	2693	3215	2236	2041	1921	1690	1850	2276	2925	3653	2924	1865	3045	5889	2730	3617	3312
Supt5	0	6	10	102	19	131	185	68	20	1	95	294	2	512	0	162	62	4	0	35	20	0	0	296	364	109	88	431	158	6	9	520	389	57	0	4	535	0	157	397	77	3	459	155	486	0	99	0	148
Dll3	0	0	0	0	0	24	0	0	0	0	0	0	0	0	0	0	40	0	0	0	0	0	94	0	0	195	0	0	0	0	0	0	0	0	0	0	0	0	0	0	0	0	0	0	0	0	16	74	0
Paf1	56	156	0	222	76	72	103	123	0	95	0	131	254	105	0	154	76	0	29	0	110	0	0	113	0	256	124	0	38	0	0	393	239	0	824	1	0	0	63	30	48	114	58	621	323	0	80	0	154
Timm50	501	365	3	605	873	314	561	371	919	607	580	1361	670	146	493	476	654	1172	1540	999	110	964	1220	786	796	1517	523	1094	679	631	376	1026	666	665	816	774	318	458	705	550	1085	798	1093	967	1623	684	376	570	1054
Med29	77	36	0	91	96	187	106	128	193	140	51	206	269	361	169	35	48	216	118	255	99	243	66	255	89	274	140	100	242	88	313	144	125	159	106	113	160	215	37	111	211	179	136	88	281	146	146	82	363
Bicd1	0	0	0	0	0	1	1	92	0	96	0	0	0	2	0	0	40	0	8	0	253	0	0	0	0	54	0	0	0	0	1	0	0	0	0	0	39	0	0	5	10	0	0	7	0	0	25	0	215
Ncstn	0	284	1	273	758	3	60	467	0	193	0	155	232	0	0	278	353	0	382	340	226	0	0	380	178	1608	443	457	183	0	0	0	241	477	1029	1079	1502	409	223	170	662	475	0	1189	0	2040	134	0	63
Pex19	539	427	0	136	490	420	185	824	1400	490	647	586	73	4	0	375	399	810	292	187	672	17	0	721	694	648	218	0	145	1370	407	658	402	376	0	879	867	300	314	0	368	250	338	0	0	1766	247	257	366
Phyhip	0	0	0	0	0	0	0	0	0	0	0	0	0	0	0	0	0	0	0	0	0	0	0	0	0	0	0	0	0	0	0	0	0	0	0	0	0	0	0	0	0	0	0	0	0	0	0	0	0
Crhr2	0	0	0	0	0	0	0	0	0	0	0	0	0	0	0	0	0	0	0	0	0	0	0	0	0	0	0	0	0	0	0	0	0	0	0	0	0	0	0	0	0	0	0	0	0	0	0	0	0
Inmt	0	0	0	0	0	0	0	0	0	0	0	0	0	0	0	0	0	0	0	0	0	0	0	0	0	0	0	0	0	0	0	0	0	0	0	0	0	0	45	0	0	0	0	0	0	0	0	0	0
Cyp4f18	0	0	0	0	0	0	0	0	0	0	0	0	0	0	0	0	0	0	0	0	0	0	0	0	0	0	0	0	0	0	0	0	0	0	0	0	0	0	0	0	0	0	0	0	0	0	0	0	0
Impdh1	0	175	0	31	0	109	94	73	329	66	276	0	310	0	71	0	96	0	282	33	0	0	0	173	0	0	0	0	2	521	74	0	35	0	0	0	464	0	53	0	95	0	107	0	0	0	44	0	84
Psg18	0	0	0	0	0	0	0	0	0	0	0	0	0	0	0	0	0	0	0	0	0	0	0	0	0	0	0	0	0	0	0	0	0	0	0	0	0	0	0	0	0	0	0	0	0	0	0	0	0
Dusp3	0	0	0	0	0	56	151	93	0	110	0	36	0	0	0	0	0	0	0	97	0	0	0	74	0	0	0	0	146	0	0	0	0	0	0	0	0	0	0	0	0	52	0	0	0	0	0	0	119
Prodh	181	0	0	154	257	5	326	51	0	0	0	227	385	0	405	0	37	112	82	311	0	0	0	0	0	0	31	38	0	0	0	0	0	128	0	0	0	0	16	0	49	97	52	0	0	0	0	60	317
Dgcr14	0	0	0	0	194	66	0	0	0	154	0	246	0	40	0	206	454	184	0	0	402	0	388	147	0	0	167	0	175	0	0	264	55	164	323	235	679	115	64	0	146	0	274	0	299	0	15	141	186
Slc25a1	1216	178	0	78	0	91	159	249	0	157	135	652	0	189	0	886	213	449	0	164	187	715	0	447	0	203	154	856	319	0	330	0	388	163	0	176	0	101	351	0	711	498	348	0	69	0	212	151	438
Dgcr6	562	56	282	204	404	263	84	255	0	217	341	198	456	153	314	433	160	0	521	135	649	601	324	170	146	42	62	407	236	214	220	257	200	169	304	104	275	41	150	248	111	481	315	172	318	966	184	154	253
Ddr1	0	0	0	45	0	0	72	26	0	0	83	0	190	0	0	0	35	253	1	0	0	0	0	90	0	20	0	0	0	304	0	0	17	0	0	0	0	0	149	0	101	0	107	7	2	0	0	0	0
Ier3	0	0	0	0	0	0	0	0	0	0	0	0	0	0	0	0	0	0	0	0	0	0	0	0	0	0	0	0	0	0	0	0	0	0	0	0	0	0	0	0	0	0	0	0	0	0	0	0	0
Fosb	0	0	0	0	0	0	0	0	0	0	0	0	0	0	0	0	0	0	0	0	0	0	0	0	0	0	0	0	0	0	0	0	0	0	0	0	0	0	0	0	0	0	0	0	0	0	0	0	0
Klc4	0	0	0	0	102	0	45	0	0	356	0	0	0	0	0	0	0	0	0	0	0	0	0	0	0	0	103	0	5	0	0	0	0	0	0	274	1610	0	0	123	16	30	228	0	0	0	0	0	162
Ercc1	78	104	0	146	270	173	207	234	675	351	0	133	217	257	0	246	235	77	373	480	99	277	626	0	652	128	201	159	181	0	0	441	111	139	413	154	540	321	123	0	197	227	220	62	348	0	181	553	183
Cyp17a1	0	0	0	0	0	0	0	0	0	0	0	0	0	0	0	0	0	0	0	0	0	0	0	0	0	0	0	0	0	0	0	0	0	0	0	0	0	0	0	0	0	0	0	0	0	0	0	0	0
As3mt	160	0	0	0	71	150	0	121	0	0	67	529	5	0	256	0	319	154	9	0	93	0	0	0	0	0	114	259	0	0	0	0	199	359	0	159	0	238	35	0	143	4	0	0	401	0	123	289	237
Homer3	0	99	51	0	12	13	61	0	0	0	59	6	5	0	0	0	0	79	109	19	249	0	0	18	0	102	18	30	0	0	74	5	6	17	0	42	24	157	21	0	64	18	72	0	3	0	9	354	110
Crtc1	0	0	0	0	0	0	1	0	0	0	0	190	0	0	0	0	0	7	0	0	0	0	0	0	0	0	45	6	0	0	0	0	20	0	0	152	0	43	0	0	0	0	0	10	0	0	0	19	108
Rnf215	0	0	0	0	0	0	46	0	0	131	0	0	0	0	0	0	0	0	0	24	0	0	0	0	0	125	9	0	0	0	0	0	114	0	0	0	0	0	0	0	0	0	24	0	0	0	0	0	0
Sec14l2	0	0	0	0	0	0	0	0	0	0	0	0	0	0	0	0	0	0	0	0	0	0	0	0	0	0	0	0	0	0	0	0	0	0	0	0	0	0	0	0	0	0	0	0	0	0	5	0	0
Aven	0	107	1	0	22	64	46	0	611	106	0	36	170	4	8	0	40	49	29	0	0	142	0	0	1	104	2	0	0	0	99	84	0	151	0	104	0	13	17	0	0	44	202	0	38	0	64	0	87
Cp	0	0	0	25	0	112	0	0	0	0	0	0	0	859	0	358	0	0	0	0	0	0	0	0	0	66	125	0	0	0	0	0	0	0	0	331	289	0	0	57	35	0	0	0	0	0	108	0	0
Crot	364	273	0	291	149	0	224	186	0	186	0	0	11	0	116	0	416	270	435	0	186	0	467	398	335	185	55	240	183	0	373	620	207	175	0	0	1103	0	74	0	120	384	0	319	0	0	70	0	59
Rps6ka1	507	635	0	19	0	111	122	220	0	205	0	418	0	0	266	264	127	2	381	274	100	237	0	191	113	0	114	84	112	0	465	0	106	226	0	0	0	0	185	44	139	60	289	0	406	1286	4	87	292
Calb2	0	0	0	0	0	0	0	0	0	0	0	0	0	0	0	0	0	0	0	0	0	0	0	0	0	0	0	0	0	0	0	114	0	0	0	0	0	0	0	0	0	0	0	0	0	0	0	0	0
Snrnp200	113	241	682	116	95	9	222	43	778	194	184	307	747	6	5	156	124	284	395	377	256	337	537	980	271	64	472	72	228	0	8	1120	324	136	0	1147	0	74	165	202	14	75	744	0	1451	887	129	510	30
Ciao1	314	38	0	315	238	327	70	94	784	0	41	286	151	0	34	417	130	0	0	83	0	53	384	234	150	259	114	317	119	0	461	104	183	147	0	264	584	397	120	170	71	98	269	341	536	0	94	212	434
Has1	0	0	0	0	0	0	0	0	0	0	0	0	0	0	0	0	0	0	0	0	0	0	0	0	0	0	0	0	0	0	0	0	0	0	0	0	0	0	0	0	0	0	0	0	0	0	0	0	0
Taf6l	582	110	0	183	514	79	97	349	558	530	0	563	646	377	200	178	303	429	647	0	120	0	243	61	145	180	375	0	304	298	54	523	295	0	328	331	515	416	151	0	145	215	282	363	214	2296	86	241	148
Insig2	0	21	0	0	72	5	52	224	0	86	0	1	0	0	0	0	0	102	0	159	369	0	492	120	0	0	0	24	117	208	33	153	67	282	0	97	561	243	58	0	0	174	511	0	0	0	108	224	352
Kpna6	0	0	0	1	26	0	0	0	0	0	0	0	0	0	106	0	0	0	226	11	0	0	0	0	0	0	8	0	0	10	0	240	0	49	0	1	0	0	0	0	0	0	0	0	109	0	0	0	0
Man1a	0	0	0	0	0	0	8	189	0	0	0	0	0	0	0	0	0	0	0	128	37	0	0	0	0	0	0	0	0	0	0	0	0	0	0	0	0	97	43	0	0	0	0	0	0	0	0	0	0
Itpkc	0	0	0	0	0	0	0	0	0	0	0	69	0	0	0	197	0	0	0	0	0	0	0	11	0	0	0	0	0	0	0	0	0	0	0	0	0	0	0	0	0	0	0	0	0	0	0	0	0
Coq8b	0	0	0	0	0	0	0	0	0	0	131	0	0	218	0	0	103	0	0	77	0	0	0	0	269	116	0	75	0	0	0	0	0	62	0	0	0	0	0	0	0	86	0	0	0	0	0	0	0
Brd8	217	223	7	153	43	272	108	294	2740	109	36	161	1136	126	406	666	150	93	87	0	296	2	0	270	73	369	113	194	137	0	107	626	176	59	71	736	211	650	252	184	387	121	280	1056	36	0	275	289	43
Kif20a	384	821	370	231	154	410	407	233	1266	376	789	243	489	0	17	570	559	272	693	303	470	373	383	636	494	339	137	260	626	0	252	611	140	764	0	619	2792	646	193	592	168	1199	668	406	530	0	301	163	195
Farsa	480	694	0	470	432	154	201	1417	0	272	93	997	0	898	0	285	554	366	0	184	315	240	1	668	475	763	421	501	67	932	736	1074	534	291	0	100	1298	619	258	828	1044	487	173	784	435	876	125	743	595
Gcdh	0	0	0	41	0	174	0	211	0	132	203	0	490	261	0	0	204	0	0	0	0	231	0	140	179	0	87	0	179	397	39	263	132	0	301	148	0	297	102	142	0	0	0	0	2	0	98	194	0
Mast2	180	0	0	60	1	32	0	0	0	305	0	16	438	0	0	0	273	1	392	0	80	0	1	268	0	0	6	44	0	0	1019	148	1	335	33	4	0	126	10	0	0	57	144	0	0	0	2	0	194
Dnase2a	0	0	0	0	0	0	16	0	0	0	0	0	0	0	0	0	19	0	0	18	0	0	0	0	0	0	0	0	0	0	0	0	0	0	0	0	89	23	0	0	0	0	0	0	0	0	0	0	26
Rad23a	125	120	0	154	425	221	217	258	0	114	171	262	571	156	0	348	171	267	0	198	170	722	549	765	137	408	100	343	149	180	130	315	291	267	0	239	383	90	252	49	153	255	300	422	347	465	134	176	396
Calr	483	1971	0	1120	2460	1409	857	3148	1634	1524	1509	2496	3419	2104	258	820	1277	1571	2121	2500	1154	936	325	803	826	1326	1825	858	664	3109	989	2003	1239	968	479	1012	440	1985	1242	1110	2089	478	1352	1749	1425	4786	571	1823	2602
Syce2	0	152	0	192	238	185	180	94	0	377	72	129	273	626	151	911	223	178	367	440	92	229	148	239	254	156	94	471	77	320	488	361	184	162	0	0	115	292	133	40	0	192	462	190	616	0	7	106	170
Nfat5	26	56	1	0	0	0	0	0	0	1	206	0	272	1	226	0	26	0	0	119	0	4	0	0	0	0	0	156	0	0	1	0	1	0	0	14	0	32	0	0	0	0	0	0	0	109	121	0	0
Nob1	343	176	179	25	455	188	359	16	0	199	81	453	219	439	0	49	70	136	244	484	86	455	0	208	151	367	356	72	247	403	80	247	283	522	0	346	179	297	180	114	133	116	659	693	194	559	308	266	121
Nqo1	0	54	0	28	0	0	0	0	0	0	0	0	0	0	0	0	0	0	0	0	0	0	0	0	0	0	0	0	0	0	0	150	0	0	0	0	0	0	0	0	0	0	0	0	0	0	0	123	0
Ppfia3	0	0	0	0	0	0	0	0	0	0	77	0	0	0	0	1	27	97	0	0	0	0	0	0	16	0	11	0	0	0	0	0	0	0	0	0	0	0	0	0	0	1	0	0	0	0	0	0	0
Gys1	0	0	0	26	478	0	0	1	116	1	0	126	172	0	0	403	0	0	2	0	404	0	0	165	0	0	150	0	0	0	0	0	0	3	0	0	0	0	64	148	277	0	193	0	0	0	54	0	187
Ruvbl2	938	1169	1131	548	1103	1222	1131	914	929	1215	702	1676	644	2043	464	2083	709	491	1399	1206	1084	1129	293	1307	993	768	1085	1666	1521	1285	1531	1026	1214	1255	700	991	56	777	1078	1106	2154	1343	1109	752	1285	2584	787	458	1397
Lin7b	0	0	0	0	0	0	0	0	0	0	0	1	0	0	0	0	0	0	0	0	0	0	0	0	0	0	0	0	0	0	0	0	0	0	0	0	0	0	0	0	0	0	0	0	0	0	0	0	0
Bax	232	105	352	81	215	189	187	82	620	168	150	390	524	46	156	162	186	184	171	143	128	69	497	124	141	157	219	239	230	311	179	232	206	89	118	60	227	302	64	240	205	170	156	202	194	789	180	298	185
Il7r	0	0	0	0	0	0	0	0	0	0	0	0	0	0	0	0	0	0	0	0	0	0	0	0	0	0	0	0	0	0	0	0	0	0	0	0	0	0	0	0	0	0	0	0	0	0	0	1	0
Tfam	0	605	554	247	57	335	158	95	733	248	233	724	114	0	364	191	288	335	565	272	385	419	272	523	320	305	322	143	292	416	196	130	408	486	18	553	322	392	216	275	546	194	825	749	570	483	193	146	364
Zfp81	0	353	660	0	211	164	0	1	0	1	1	1	311	0	0	0	0	502	79	2	69	0	0	1	0	0	14	267	276	0	448	13	0	76	173	0	0	167	121	0	478	0	0	64	0	0	0	1	0
Efnb3	0	1	1	60	0	0	0	94	0	13	0	0	0	0	0	93	0	0	48	0	0	87	0	0	0	121	34	0	0	68	0	0	0	0	0	6	110	0	0	0	0	0	1	276	4	0	0	0	0
Mmd	0	0	57	0	10	115	0	58	0	9	111	0	0	2	0	13	123	0	56	5	1	0	116	23	116	0	34	37	0	0	0	0	29	119	10	142	0	109	10	100	59	0	118	0	0	0	73	0	54
Hlf	0	0	0	0	0	0	0	0	0	0	0	0	0	0	0	1	48	57	0	0	0	0	0	0	0	0	35	0	0	0	0	151	0	0	648	0	0	0	0	0	0	0	0	0	0	0	0	0	50
Fam162a	769	1273	1028	397	721	424	395	1136	1649	1133	424	391	415	399	1073	580	509	1482	986	906	745	642	1636	892	356	409	454	568	2351	626	829	374	367	994	517	412	1003	816	770	770	874	777	552	438	905	1399	567	460	900
Rpl8	1664	2207	1280	1455	2406	1844	1699	2518	1371	1242	1678	2267	2098	2259	722	2306	1789	1852	2699	2504	1935	2460	2692	2724	2996	1783	1273	1859	2324	2432	2351	2344	1890	2131	1972	2458	1850	1524	1579	1962	2602	2681	2566	1524	1589	3952	1402	2194	1873
Grm3	0	0	0	0	0	0	0	0	0	0	0	0	0	0	0	0	0	0	0	0	0	0	0	0	0	0	0	0	0	0	0	0	0	0	0	0	0	0	0	0	0	0	0	0	0	0	0	0	0
Ssbp2	546	0	0	132	371	176	74	337	462	166	235	81	623	336	298	220	0	580	266	0	163	765	392	89	534	161	130	0	465	145	1017	592	86	470	0	627	1433	830	79	213	295	292	738	893	962	3369	155	0	146
Fancl	76	156	0	0	89	155	45	44	414	21	367	69	427	86	81	57	63	24	283	385	195	528	277	345	120	310	23	0	123	98	36	425	48	71	0	80	156	219	107	0	162	76	135	368	0	13	197	0	289
Brinp2	0	0	0	0	0	0	0	0	0	0	0	0	0	0	0	0	0	0	0	0	0	0	0	0	0	0	0	0	0	0	0	0	0	16	0	0	0	0	0	0	0	0	0	0	0	0	0	0	0
Gstm5	806	572	123	527	576	554	382	537	1265	300	0	527	562	91	376	1694	415	400	872	696	371	984	452	199	769	130	298	420	839	783	397	459	281	402	247	465	110	164	773	164	353	770	444	411	652	2337	76	311	0
Gstm7	0	0	0	0	0	0	0	0	0	0	104	0	0	0	0	0	0	0	0	0	0	0	0	0	0	0	0	0	0	0	0	0	0	0	0	0	0	0	0	0	0	0	0	0	0	376	44	0	0
Gstm3	0	0	0	0	0	0	0	0	0	0	0	0	0	0	0	0	0	0	0	0	0	0	0	0	0	0	0	0	0	0	0	0	0	0	0	0	0	0	0	0	0	0	0	0	0	0	0	0	0
Stat3	0	0	0	0	0	4	0	0	0	118	0	101	0	1	0	0	0	96	0	0	0	0	0	1	0	75	0	0	0	0	0	0	74	0	1	0	0	0	0	0	206	0	0	0	0	0	0	0	0
Stat5a	0	0	0	0	0	0	0	0	0	0	0	0	0	0	0	0	1	0	0	0	0	1	0	0	0	0	103	0	0	0	0	0	0	0	0	0	0	0	0	0	0	0	0	0	0	0	0	0	0
Ptrf	0	0	0	0	0	0	0	0	0	0	0	0	0	0	0	0	0	0	0	0	0	0	0	0	0	0	0	0	0	0	0	0	0	0	0	0	0	0	0	0	0	15	0	0	0	0	0	0	0
Map3k11	0	0	0	102	0	0	80	138	0	0	0	15	0	0	0	0	100	134	33	219	9	0	0	0	197	0	0	0	0	0	0	0	0	98	0	35	0	0	4	0	76	0	364	0	0	1	0	0	0
Akt2	86	65	0	131	0	173	164	137	736	0	17	395	0	0	0	0	211	110	0	11	0	0	0	195	0	0	100	199	0	0	404	159	124	356	382	0	320	0	141	223	465	62	0	0	0	433	135	0	0
Dnaja3	0	0	398	13	2	123	133	105	960	701	0	0	330	159	0	486	19	33	0	0	7	280	41	163	0	44	202	358	28	0	504	559	0	0	0	15	583	26	37	92	0	0	338	0	466	0	0	31	707
Hmox2	379	82	229	159	122	199	179	120	0	101	69	404	102	133	99	234	282	346	168	90	473	462	168	0	460	0	122	113	348	0	117	535	104	306	0	136	346	74	114	1	421	255	95	243	94	0	105	410	241
Cdip1	0	314	115	86	76	135	172	303	0	170	173	608	303	141	0	122	238	176	247	0	543	196	132	265	81	316	101	176	111	0	0	245	219	157	3	7	0	265	285	52	198	0	16	34	0	0	32	0	0
Zak	0	4	0	33	123	174	0	192	0	0	14	0	0	0	0	0	0	2	0	280	82	0	3	391	0	0	29	103	9	0	0	131	105	0	0	41	0	263	39	0	0	28	4	0	0	0	5	4	0
Cwc15	411	420	302	339	607	461	357	643	503	580	137	784	727	616	459	1068	441	371	500	329	326	724	1118	467	332	586	304	386	513	801	401	220	474	507	568	390	819	357	463	461	464	295	487	918	366	2044	495	192	428
Col5a3	0	0	0	0	0	0	0	0	0	0	0	0	0	0	0	0	0	0	0	0	0	0	0	0	0	0	0	0	0	0	0	0	0	0	0	0	0	0	0	0	0	0	0	0	0	0	0	0	0
Dnmt1	44	20	437	171	206	79	137	22	342	422	57	109	277	199	385	531	0	244	158	160	523	687	342	205	128	53	294	172	274	305	0	132	85	375	742	419	0	154	183	439	434	354	133	735	66	182	243	0	433
Ppan	211	565	14	48	288	48	103	521	0	0	335	587	1	234	203	17	8	627	208	145	35	2	633	355	223	117	458	0	18	5	0	96	325	63	0	0	105	433	123	94	666	335	54	0	501	0	242	0	112
Angptl2	0	0	0	0	123	0	0	0	0	165	0	109	0	5	13	0	0	24	0	0	0	150	0	0	0	0	0	22	0	0	0	0	0	0	0	216	108	0	99	225	0	0	0	0	0	0	0	17	0
Cacna1e	0	0	0	0	0	0	0	0	0	0	0	0	0	0	0	0	0	0	0	0	0	0	0	0	0	0	0	0	0	0	0	0	0	0	0	0	0	0	0	0	0	0	0	0	0	0	0	0	0
Cacna1b	0	0	0	0	0	0	0	0	0	0	0	0	0	0	0	0	1	0	0	88	0	0	0	0	0	0	0	0	0	0	0	0	0	0	0	0	0	70	0	0	0	0	91	27	0	0	0	0	67
Trmt10a	17	9	26	5	147	9	61	19	981	5	0	80	0	4	0	159	61	18	0	3	45	256	23	131	193	162	162	4	105	0	22	305	89	2	0	45	10	219	3	25	16	118	0	0	143	0	99	155	128
Etv1	0	0	0	75	6	0	0	10	0	0	0	0	0	0	0	0	0	52	0	0	0	123	0	91	0	0	2	0	12	0	0	0	0	77	41	0	0	89	0	0	0	0	0	0	0	193	9	0	0
Kifc2	0	0	0	11	0	0	0	0	0	0	0	37	0	0	0	50	0	0	0	0	0	0	0	0	0	0	0	0	0	0	0	0	0	0	0	0	0	0	0	0	0	27	0	0	0	0	0	0	0
Psap	14	75	646	0	4	72	0	0	0	3	0	0	250	0	0	106	0	0	260	0	4	0	0	0	0	0	0	0	0	88	0	0	0	7	25	0	24	0	0	0	24	0	0	368	0	0	0	0	0
Ikbkg	308	0	2	1	3	0	130	232	0	0	0	0	0	0	110	0	0	0	0	0	0	0	0	1	1	0	0	0	0	93	0	0	1	0	0	0	0	0	1	0	0	0	0	180	1	1031	7	1	0
Pax2	0	0	0	0	0	0	0	0	0	0	0	0	0	0	0	0	0	0	0	1	0	0	0	0	0	0	0	0	0	0	0	0	0	0	0	0	0	0	0	0	0	0	0	0	0	0	0	0	0
Wars2	1	164	0	0	88	0	0	95	0	325	0	100	0	0	0	0	91	0	0	220	0	0	0	242	0	0	12	0	0	0	286	10	29	0	2044	0	0	0	0	0	0	180	0	0	93	0	62	28	0
Atn1	0	0	1	0	0	0	0	0	0	0	1	1	0	0	0	4	4	0	0	0	6	0	0	0	0	0	0	0	0	0	0	0	0	0	0	0	0	0	0	0	1	0	0	5	13	0	0	0	0
Phb2	217	833	276	686	1578	1402	1257	1489	581	931	1438	2358	1717	1037	277	1804	1153	798	1192	1091	1350	1471	2396	1253	1085	527	1251	1828	760	1676	1047	1743	835	1530	702	1311	1673	824	740	1315	754	1852	1718	379	1865	3057	1215	860	1386
Ptpn6	0	0	0	0	0	85	0	0	0	3	33	0	0	0	0	0	268	0	0	0	67	0	0	0	0	0	0	0	0	0	0	0	0	0	0	120	0	0	0	0	0	0	0	0	0	204	0	0	211
Eno2	0	0	0	0	0	0	0	0	0	0	0	0	0	0	0	0	0	0	0	0	0	0	0	0	0	0	0	0	0	0	0	0	0	0	0	0	0	42	0	0	0	0	0	0	0	0	0	0	0
Emg1	687	1258	1059	309	1121	678	983	1194	1769	866	801	1106	509	1135	902	1322	1028	712	1636	1199	970	1252	1410	884	1065	317	559	722	1034	1113	1690	703	1023	740	680	1248	902	851	386	470	669	863	867	961	1061	1180	779	1557	850
Lpcat3	116	107	0	182	81	148	157	138	609	134	5	31	787	0	0	171	0	0	0	201	0	115	423	55	10	7	0	89	0	0	0	168	225	83	0	455	0	122	0	318	0	0	333	635	415	585	0	0	0
Atp6v1f	517	446	311	225	412	376	336	566	374	1134	357	447	512	1435	540	251	405	547	250	1587	717	511	1549	271	365	711	332	249	390	766	0	548	552	520	172	435	939	772	407	449	431	255	446	644	323	1563	329	496	993
Il12b	0	0	0	0	0	0	0	0	0	0	0	0	0	0	0	0	0	0	0	0	0	0	0	0	0	0	0	0	0	0	0	0	0	0	0	0	0	0	0	0	0	0	0	0	0	0	0	0	0
Clcn5	0	46	0	26	165	17	48	92	0	136	0	0	0	0	0	12	116	0	0	22	0	195	0	1	0	136	0	0	0	0	0	40	99	1	0	24	0	1	97	38	140	0	0	452	0	0	10	0	142
Clcn3	453	3	0	19	0	14	44	68	281	84	7	2	469	0	152	3	67	66	53	116	58	0	252	292	8	0	0	14	168	0	0	21	4	112	0	0	0	0	0	0	0	226	0	73	473	0	36	0	184
Hif3a	0	0	0	0	0	0	0	0	0	1	0	0	0	0	0	0	60	0	0	0	0	0	0	0	0	0	0	0	0	0	0	6	0	0	0	0	0	0	0	0	0	0	157	0	0	0	0	178	0
Gpx6	0	0	0	0	0	0	0	0	0	0	0	0	0	95	0	1	0	0	0	0	0	0	0	0	0	0	0	0	0	0	0	0	0	0	0	0	0	0	0	0	0	0	0	0	0	0	0	0	0
Gpx5	0	0	0	0	0	0	0	0	0	0	0	0	0	0	0	0	0	0	0	0	0	0	0	0	0	0	0	0	0	0	0	0	0	0	0	0	0	0	0	0	0	0	0	0	0	0	0	0	0
Pde1c	0	0	0	0	0	0	0	0	0	0	0	0	0	0	0	0	0	0	0	0	0	0	0	0	0	0	0	0	0	0	0	0	0	0	0	0	0	0	0	0	0	0	5	0	0	206	0	0	5
Utp20	209	3	185	124	130	0	0	23	0	0	103	43	0	9	0	9	48	3	101	342	182	54	0	0	29	0	69	0	0	0	4	17	64	211	1044	0	0	0	9	0	112	0	198	74	28	0	1	0	0
Spic	0	0	0	0	0	0	0	0	0	0	0	0	0	0	0	0	0	0	0	0	0	0	0	0	0	0	0	0	0	0	0	0	0	0	0	0	0	0	0	0	0	0	0	0	0	0	0	0	0
9330159F19Rik	0	0	0	0	0	0	0	0	0	0	0	0	0	352	0	0	0	0	0	0	0	0	0	0	0	0	43	0	0	0	0	0	0	0	0	0	0	0	0	0	0	0	0	0	0	0	0	0	0
Cul3	359	196	231	38	165	118	112	59	382	164	195	68	317	599	629	274	391	10	499	245	98	413	131	322	2	718	192	101	318	1	289	0	182	3	835	128	1259	304	100	0	12	56	709	727	702	872	367	67	118
Sst	0	0	0	0	0	0	0	0	0	0	0	0	0	0	0	0	0	0	0	0	0	0	0	0	0	0	0	0	0	0	0	0	0	0	0	0	0	0	0	0	0	0	0	0	0	0	0	0	0
Il11	0	0	0	0	0	0	0	0	0	0	0	0	0	0	0	0	0	0	0	0	0	0	0	0	0	0	0	0	0	0	0	0	0	0	0	0	0	0	0	0	0	0	0	0	0	0	0	0	0
Large1	0	0	0	0	0	0	0	0	0	0	110	9	97	1	0	0	151	45	0	0	0	0	784	0	0	0	0	0	0	0	0	0	0	0	0	0	0	0	0	0	0	0	0	0	0	89	0	0	58
Ddx56	313	228	0	138	746	728	494	574	98	403	892	896	1260	241	0	812	291	975	491	962	306	211	439	561	758	0	757	299	0	843	865	395	354	534	645	1152	1060	663	375	1217	1070	525	1051	1070	435	0	714	832	938
Tmed4	507	514	1	177	123	410	287	523	0	316	293	621	430	826	0	428	456	466	389	433	375	648	569	678	118	265	154	89	342	201	224	272	172	81	854	130	832	149	249	0	193	602	211	408	177	1065	144	221	672
Col26a1	0	122	0	0	330	67	0	6	0	38	12	0	0	0	0	0	0	34	0	0	0	0	2	0	20	0	53	0	0	0	484	223	0	1	0	389	0	0	0	10	0	0	0	0	0	0	0	66	0
Bid	0	377	0	113	128	31	57	0	0	0	0	94	0	244	0	797	0	29	0	149	178	0	383	0	0	224	38	107	0	0	0	0	0	0	0	0	0	145	54	96	0	0	551	303	0	0	94	0	12
Ralb	0	107	0	82	48	5	50	0	0	0	138	22	88	0	95	189	68	11	0	145	0	0	1	0	0	0	142	0	3	0	168	546	83	63	30	0	0	268	23	0	0	83	0	0	0	0	48	0	91
Ppp1cc	101	182	117	165	85	265	88	403	4	173	150	178	88	193	50	432	100	230	331	78	234	236	0	215	228	178	214	8	178	338	145	358	175	428	174	104	88	71	366	281	352	257	293	271	328	864	160	158	232
Dnajb11	139	156	418	305	91	245	73	367	816	310	142	749	444	0	168	884	30	213	169	699	290	52	314	90	149	294	219	73	174	702	409	188	206	430	390	138	137	526	214	228	316	311	359	427	433	25	233	377	364
Tbccd1	0	0	0	148	167	89	17	305	0	138	0	158	0	0	15	197	14	10	410	0	107	0	75	166	0	164	123	0	81	0	0	0	175	311	0	321	180	119	32	206	0	121	460	559	66	0	0	0	0
Clec11a	0	77	0	0	0	0	0	45	0	0	135	0	0	0	0	0	0	0	0	0	0	0	0	0	0	211	0	0	0	0	0	0	33	0	0	0	0	0	0	0	0	0	0	0	0	0	0	0	0
Zfp324	0	0	0	0	0	0	0	0	0	0	0	31	0	0	0	0	0	0	0	0	0	0	23	0	0	0	53	0	0	0	0	0	0	0	0	0	0	0	0	0	0	0	0	0	0	0	0	0	310
Gab2	0	0	0	0	0	0	0	0	0	0	0	0	0	41	0	0	0	0	0	0	0	0	0	0	0	0	0	0	0	0	0	0	0	1	0	0	0	0	0	0	0	0	1	1	0	543	5	0	0
Coro1c	665	363	268	41	378	151	7	9	392	25	220	385	0	0	127	603	48	116	678	29	139	14	0	211	266	143	200	430	266	9	371	320	274	99	0	23	0	63	96	322	1	130	506	358	17	0	46	161	55
Tax1bp1	568	448	306	310	594	323	515	366	867	294	1597	782	64	390	347	210	483	706	460	651	297	237	214	594	543	408	373	136	87	855	111	646	104	428	0	861	1272	989	201	436	530	588	396	459	670	1927	288	585	274
Psg17	0	0	0	0	0	0	0	0	0	0	0	0	0	0	0	0	0	0	1	0	0	0	0	0	0	0	0	0	0	0	0	0	0	0	0	0	0	0	0	0	0	0	0	0	0	0	0	0	0
Psg19	0	0	0	0	0	0	0	0	0	0	0	0	0	0	0	0	0	0	0	0	0	0	0	0	0	0	0	0	0	0	0	0	0	0	0	0	0	0	0	0	0	0	0	0	0	0	0	0	0
Ctse	0	0	0	0	0	0	0	0	0	0	0	0	0	0	0	0	0	0	0	0	0	0	0	0	0	0	0	0	0	0	0	0	0	0	0	0	0	0	0	0	0	0	0	0	0	0	0	0	0
Ndrg2	0	0	0	0	0	0	0	0	0	0	0	0	0	0	28	0	0	0	0	0	0	0	0	0	0	0	0	0	0	0	0	0	0	0	0	0	16	0	0	0	108	0	0	0	0	0	0	0	0
Mettl17	0	234	0	60	180	252	59	168	0	92	0	166	106	0	0	179	80	156	14	149	87	0	345	355	240	0	43	0	152	192	26	0	0	0	0	127	21	0	0	20	122	0	0	25	0	681	64	0	98
Arhgef40	41	14	22	2	148	7	164	1	32	0	3	57	1	4	87	2	6	0	6	18	1	7	10	4	5	68	141	3	6	8	292	80	17	0	53	96	37	14	0	4	6	90	6	79	4	0	61	118	11
Pnpla6	0	0	0	0	0	4	0	1	0	278	0	0	328	0	0	0	0	0	0	0	0	0	0	0	0	0	0	82	0	0	0	0	0	0	0	0	0	0	0	0	0	0	0	67	0	0	0	0	4
Mcoln1	0	0	0	26	0	0	0	0	0	0	0	81	0	241	0	0	0	0	0	0	0	557	0	0	93	0	34	0	271	52	0	199	0	0	0	0	0	0	48	0	0	294	0	80	0	0	47	0	0
Arhgef18	0	0	0	0	0	0	86	4	0	76	0	108	0	0	20	0	0	0	0	0	0	0	1	0	0	0	0	0	0	0	0	0	0	0	0	0	131	0	0	0	0	0	0	0	206	0	62	0	0
Pkn2	0	86	29	18	103	173	62	242	153	252	40	41	94	37	346	38	444	221	475	50	126	140	103	377	5	376	130	6	130	38	48	361	213	66	59	102	66	430	70	243	25	68	201	77	211	896	184	14	367
Cd33	0	0	0	0	0	0	0	0	0	0	0	0	0	0	0	0	0	0	0	0	0	0	0	0	0	0	0	0	0	0	0	0	0	0	0	0	0	0	0	0	0	0	0	0	0	0	0	0	0
Etfb	126	93	32	110	193	147	178	293	93	139	144	83	104	196	0	153	95	256	18	109	54	182	157	126	122	97	140	88	228	200	139	248	106	146	127	167	185	120	126	88	118	97	96	112	58	337	89	168	55
Nkg7	0	0	0	0	0	0	0	0	0	0	0	0	0	0	0	0	0	0	0	0	0	0	0	0	0	0	0	0	0	0	0	0	0	0	0	0	0	0	0	0	0	0	0	0	0	0	0	0	0
Lim2	0	0	0	0	0	0	0	0	0	0	0	0	0	0	0	0	0	0	0	0	0	0	0	0	0	0	0	0	0	0	0	0	0	0	0	0	0	0	0	0	0	0	0	0	0	0	0	0	0
Stxbp2	0	124	0	96	0	176	70	161	136	434	0	172	0	0	0	0	103	0	2	0	116	381	0	0	0	66	156	0	28	818	0	0	17	150	0	41	649	0	70	0	171	17	203	0	0	1057	0	0	325
Pcp2	0	0	0	0	0	0	0	5	0	0	0	0	0	0	0	0	0	0	0	0	0	0	0	0	0	0	0	0	0	0	0	0	0	0	0	0	0	0	0	0	0	0	0	0	0	0	0	0	0
Sgce	0	347	0	10	365	143	132	209	792	1	306	233	345	0	0	339	0	0	593	226	213	194	228	757	10	135	108	293	86	280	92	70	164	3	468	200	399	409	0	124	217	269	236	469	817	2325	397	732	0
Chn2	0	0	0	0	0	12	36	0	0	124	0	0	0	0	0	0	0	0	19	0	0	0	0	0	0	0	0	0	0	0	0	0	0	0	0	0	0	0	0	0	0	0	0	0	0	0	0	0	0
Wwox	0	0	0	0	0	0	0	0	0	0	0	0	0	0	0	0	0	186	0	15	100	0	0	0	0	291	33	0	0	0	201	0	0	0	0	0	0	0	0	0	0	0	0	603	0	0	76	0	0
Slbp	964	1588	1681	1040	1159	1049	1271	718	56	666	580	1186	809	924	520	2597	472	618	1550	1255	1153	962	1405	633	994	542	890	2281	848	751	1387	1830	1558	705	1630	1455	845	1042	686	1062	1425	758	2392	1401	1780	813	368	1030	1807
Tyr	0	0	0	0	0	0	0	0	0	0	0	0	0	0	0	0	0	0	4	0	0	0	0	0	0	0	0	0	0	0	0	0	0	0	0	0	0	0	15	2	0	0	0	0	0	0	0	0	0
Ghrhr	0	0	0	0	0	0	0	0	0	0	0	0	0	0	0	0	0	0	0	0	0	0	0	0	0	0	0	0	0	0	0	0	0	0	0	0	0	0	0	0	0	0	0	0	0	0	0	0	0
Aqp1	0	0	0	0	0	0	0	0	0	0	0	0	0	0	0	0	0	0	0	0	0	0	0	0	0	0	0	0	0	0	0	0	0	0	0	0	0	0	0	0	0	0	0	0	0	0	0	0	0
Arid3b	36	96	270	0	8	147	80	14	0	441	0	0	127	52	37	0	287	109	0	268	161	0	56	0	12	0	14	0	269	0	467	178	154	0	598	0	0	393	66	0	2	0	0	32	0	322	27	0	936
Cnn2	185	751	344	66	4457	456	1418	159	0	635	0	353	419	654	0	0	480	100	0	147	886	0	0	0	353	375	599	135	0	0	367	839	154	1746	2497	930	419	453	580	0	110	121	192	0	0	850	1273	4902	242
Polr2e	623	958	1203	663	1278	1614	875	1690	3533	899	606	1477	1106	2064	174	1525	1302	1764	695	1484	1076	1066	2386	1132	1002	944	1072	1130	794	1232	1371	1259	1264	1077	988	1241	1521	1813	960	610	1111	1209	1813	615	1207	1339	1099	968	1014
Abca13	0	0	0	0	0	0	0	0	0	0	0	0	0	0	0	0	0	0	0	0	0	0	0	0	0	0	0	0	0	0	0	0	0	0	0	0	0	0	0	0	0	0	0	0	0	0	0	0	0
Myo9b	0	0	0	0	0	69	0	0	0	94	74	84	0	0	1	61	0	36	0	0	17	0	0	42	0	0	0	0	0	0	0	137	0	0	0	0	0	269	0	0	0	0	0	0	0	0	0	0	0
Hdac9	0	0	0	0	0	0	0	0	0	0	106	14	0	0	0	0	0	0	0	0	0	0	0	0	0	0	129	0	0	0	0	34	0	0	419	0	0	0	0	0	0	53	0	0	0	0	0	0	0
Ly9	0	0	0	0	0	0	0	0	0	0	0	0	0	0	0	0	0	0	0	0	0	0	0	0	0	0	0	0	0	0	0	0	0	0	0	0	0	0	0	0	0	0	0	0	0	0	0	0	0
Cd244	0	0	0	0	0	0	0	0	0	0	1	0	0	0	0	0	0	0	0	0	0	0	0	0	0	0	0	0	0	0	0	0	0	0	0	0	0	0	0	0	0	0	0	0	0	0	0	0	0
Adgre1	0	0	0	0	0	0	0	0	0	0	0	0	0	0	0	0	0	0	0	0	0	0	0	0	0	0	0	0	0	0	0	0	0	0	0	0	0	0	0	0	0	0	0	0	0	0	0	0	0
Mtfp1	0	55	0	0	0	68	0	57	0	0	0	0	0	0	0	0	0	320	186	0	0	0	0	0	0	0	0	118	0	0	0	0	0	190	0	111	5	0	0	0	0	342	0	0	0	0	0	181	0
Rab23	0	124	24	3	54	61	2	0	0	0	165	160	0	0	0	0	3	0	0	0	0	0	0	330	0	45	0	192	0	34	0	19	0	0	394	0	575	115	32	56	207	0	178	187	9	105	11	23	0
Rab11a	328	477	0	214	478	282	262	513	0	419	426	410	341	185	336	162	422	383	526	534	447	379	5	906	854	681	612	365	707	388	236	589	359	261	794	186	436	789	136	293	561	553	742	262	384	742	360	256	659
Eif2b2	598	569	623	162	297	158	252	610	0	274	348	360	623	433	298	138	190	971	433	0	484	497	1448	784	498	107	347	390	525	689	517	815	518	329	615	591	267	564	341	180	301	320	439	339	958	1741	309	0	713
Dlst	325	291	0	231	229	5	0	185	0	2	0	15	0	38	0	252	66	0	23	0	32	0	88	211	219	0	31	101	0	1	889	0	87	182	0	283	92	97	248	139	23	144	1	0	403	384	93	0	216
Pgf	0	0	0	0	0	0	194	92	0	0	0	0	0	0	0	0	0	1318	0	0	0	0	0	0	0	0	0	0	0	0	0	0	0	0	352	0	0	0	0	0	0	0	0	0	0	0	42	0	0
Ulk2	0	0	0	0	3	0	30	100	0	115	0	1	0	0	222	0	0	192	7	0	34	0	0	0	0	0	1	36	0	0	0	0	0	0	0	0	80	107	0	0	0	0	0	0	0	0	0	0	0
Ccl24	0	0	0	0	0	0	0	0	0	0	0	0	0	0	0	0	0	0	0	0	0	0	0	0	0	0	0	0	0	0	0	0	0	0	0	0	0	0	0	0	0	0	0	0	0	0	0	0	0
Dgkq	0	5	0	0	0	0	0	0	0	0	0	0	0	0	0	0	0	0	0	0	0	0	0	0	0	0	0	0	0	0	0	0	0	0	0	0	0	0	0	0	0	0	0	0	0	0	0	0	0
Tmed11	0	0	0	0	0	0	0	0	0	0	0	0	0	0	0	0	0	0	0	0	0	0	0	0	0	0	0	0	0	0	0	0	0	0	0	0	0	0	0	0	0	0	0	0	0	0	0	0	0
Grap	0	0	0	0	0	0	0	0	0	0	0	0	0	0	0	0	12	0	0	0	0	0	0	0	0	0	0	0	0	0	0	0	0	0	0	0	0	0	0	0	0	0	0	0	0	0	0	0	0
Pou1f1	0	0	0	0	0	0	0	0	0	0	0	0	0	0	0	0	0	0	0	0	0	0	0	0	0	0	0	0	0	0	0	0	0	0	0	0	0	0	0	0	0	0	0	0	0	0	0	0	0
Chmp2b	208	0	0	83	90	43	0	83	791	75	120	74	0	0	170	111	504	190	245	290	158	294	0	109	152	40	53	9	91	189	76	436	0	46	21	0	692	103	26	72	137	0	0	0	412	0	36	2	508
Plod3	135	0	0	0	0	0	0	36	0	23	0	1	20	0	1	22	0	0	0	5	49	192	0	160	0	74	34	0	0	0	0	3	0	0	2	1	147	0	32	29	0	0	132	0	0	2	0	0	0
Ap1s1	402	327	0	28	323	184	61	337	562	90	41	229	153	0	0	676	303	421	0	0	578	598	255	236	94	281	232	243	170	321	476	573	381	244	640	153	457	466	163	136	438	345	116	712	160	807	77	270	222
Mapk13	0	80	0	0	0	0	83	195	0	131	0	0	0	0	0	109	295	0	0	222	0	0	0	0	0	0	0	0	99	0	0	0	0	0	0	0	154	109	30	0	0	70	0	0	0	0	0	0	508
Srpk1	212	232	308	130	303	403	526	258	12	168	370	869	58	104	168	184	216	649	596	382	186	480	600	955	368	392	358	302	162	451	425	232	333	243	384	250	652	363	261	122	301	406	426	2	843	368	322	216	217
Pax3	567	0	0	129	0	159	0	0	0	0	146	152	149	309	0	506	0	0	0	0	0	0	0	0	111	422	23	15	0	0	0	0	205	0	0	0	0	0	0	55	170	0	223	0	0	0	0	0	0
Lbr	422	451	318	471	614	565	170	122	822	24	417	197	769	375	202	250	388	461	864	491	336	60	362	1225	595	362	536	0	228	303	349	644	426	247	148	173	344	257	141	165	590	393	609	718	563	81	233	44	699
Crabp2	8057	1663	5480	7095	460	5396	911	925	11472	3309	4875	13582	573	6812	3770	13771	3959	1384	7355	2640	1726	11347	2343	8892	3934	10816	3311	8722	1249	6095	1443	461	7568	961	653	2189	947	2399	3550	8286	13670	9582	7106	420	8462	3353	1472	55	5179
Nes	0	0	0	33	198	149	0	128	204	14	1	435	6	0	0	1	10	116	46	0	0	274	0	152	0	0	52	0	0	231	1	0	12	2	0	267	0	1	33	354	269	219	31	0	443	0	0	34	0
Bcan	0	0	0	0	0	0	0	0	0	0	0	0	0	0	0	0	0	0	0	0	0	0	0	0	0	0	0	0	0	0	0	0	0	0	0	0	0	0	0	0	0	0	0	0	0	0	0	0	0
Hapln2	0	0	0	0	0	0	0	0	0	0	0	0	0	0	0	0	0	0	0	0	0	0	0	0	0	0	0	0	0	0	0	0	0	0	0	0	0	0	0	0	0	0	0	0	0	0	0	0	0
Prcc	57	82	0	0	24	0	9	0	0	5	74	78	46	0	25	0	72	0	145	149	0	0	0	36	71	46	7	0	44	0	0	161	17	57	0	51	108	16	56	63	0	50	127	18	129	471	33	0	86
Rrnad1	1	78	2	3	146	128	92	0	0	1	0	58	1	0	4	0	0	1	1	1	7	36	0	0	137	1	49	0	0	1	1	0	0	81	1	269	0	0	3	10	0	6	0	391	0	596	51	0	2
Hdgf	617	752	251	975	493	1231	1098	1737	3440	936	560	1710	999	563	585	1540	904	1713	952	501	973	1024	1896	1927	842	947	1577	760	1289	1807	654	549	1238	1331	1766	658	682	1328	641	695	990	1693	2121	1321	1947	1411	694	689	2370
Slc25a18	0	0	0	0	0	0	0	18	0	0	0	0	0	0	0	0	0	0	23	0	0	0	0	0	0	0	0	0	0	0	0	0	0	0	0	0	0	0	0	0	0	0	0	0	0	0	0	0	0
Thop1	0	225	0	316	602	551	40	116	0	49	124	440	543	314	0	389	197	252	264	240	318	0	0	175	111	0	249	158	166	558	124	3	434	332	0	120	0	0	3	326	612	520	0	0	242	0	125	175	112
Apba3	0	0	0	166	91	0	174	0	0	0	0	96	70	0	0	0	0	0	0	52	196	0	0	211	0	184	0	289	159	0	72	0	65	0	0	350	0	271	26	127	555	102	0	579	243	0	91	1	280
Matk	0	0	0	0	0	0	0	0	0	73	0	0	0	0	0	0	0	0	0	0	0	0	0	0	0	0	0	0	0	0	0	0	11	0	0	0	418	0	0	0	0	0	0	0	0	0	0	0	0
Pias4	0	70	0	174	15	0	0	0	0	156	20	0	0	0	0	246	1	0	158	0	0	11	0	237	0	115	0	0	193	1	0	476	79	0	0	1	230	1	83	0	0	0	110	269	19	0	38	1	0
Map2k1	488	86	0	216	361	207	284	1	0	0	0	100	354	0	241	0	193	2667	0	30	159	148	492	346	187	317	742	509	432	197	326	562	0	230	559	563	1028	267	134	135	236	308	531	392	49	1501	61	143	178
Sgta	684	1358	138	667	682	540	913	1439	1377	134	648	1815	1690	1402	0	359	1287	1323	1714	676	686	785	0	1014	426	275	704	539	1148	1727	756	683	351	686	179	320	1211	727	661	0	1186	765	623	422	558	1089	414	295	492
Nmrk2	0	0	0	0	0	0	0	0	0	0	0	0	1	0	0	0	0	0	0	0	0	0	0	6	0	0	0	0	0	0	0	0	0	0	0	0	0	0	0	0	0	0	0	0	0	0	0	0	0
Tmem242	120	357	0	100	190	173	83	130	262	214	0	134	69	81	95	191	164	71	102	0	226	0	145	149	143	164	115	48	70	431	133	190	137	195	182	0	97	1	67	129	294	195	112	211	157	553	34	102	120
Dtx2	0	138	0	0	0	275	0	0	0	0	0	0	0	0	0	0	27	171	0	0	0	0	0	152	139	0	48	0	0	0	0	165	0	0	0	0	5	0	0	0	0	22	117	0	0	0	0	0	0
Zp3	0	0	0	0	0	0	0	0	0	0	0	0	0	0	0	0	0	0	0	0	0	0	0	0	0	0	0	0	0	0	0	0	0	0	0	0	0	0	0	0	0	0	0	0	0	0	0	0	0
Hspb1	0	0	0	0	0	0	0	0	0	0	0	0	0	0	0	0	24	0	0	0	0	0	0	0	0	0	0	0	0	0	0	0	0	0	0	0	0	0	0	0	0	0	0	0	0	0	0	0	0
Rasa4	0	0	0	30	0	0	0	0	0	0	0	0	0	0	0	0	0	0	0	0	0	0	0	0	0	0	0	0	0	0	0	0	0	0	0	0	1	0	0	0	0	0	0	0	0	0	0	0	0
Syt5	4	0	0	0	0	0	0	106	0	0	0	0	0	0	0	0	0	0	0	0	0	0	0	0	0	0	0	0	0	0	0	0	0	0	0	0	0	0	0	0	0	0	0	162	0	0	0	0	0
Hnrnpa2b1	3819	4011	1138	1927	2994	2799	2964	3167	5646	2686	2065	3761	3771	3122	2387	3981	3741	2356	2486	2805	2549	3739	4759	4426	3273	4084	2767	2790	2482	6995	3382	3008	3604	4182	3760	3873	4879	4458	1682	3698	3176	2762	3507	5581	5962	3668	1111	2054	3555
Fxyd4	0	1	0	0	0	0	0	0	0	0	0	0	0	0	0	0	0	0	0	0	0	0	0	0	0	0	0	0	0	0	0	0	0	0	0	0	0	0	0	0	0	0	0	0	0	0	0	0	0
Ccdc130	0	0	0	92	0	0	0	0	0	69	0	0	194	0	213	0	0	0	0	36	186	132	0	0	0	0	46	0	0	0	0	0	0	0	0	0	0	106	0	175	0	0	184	0	0	0	71	0	140
Mri1	108	152	576	268	80	202	96	213	501	177	0	115	147	0	319	117	76	305	48	123	72	0	257	197	472	199	244	0	72	273	222	195	143	315	0	174	650	87	48	204	158	73	179	379	184	0	276	167	0
Prkacb	6	95	0	97	1	126	20	0	0	142	0	40	0	0	0	0	130	14	297	118	0	0	0	39	138	0	125	272	26	292	6	350	37	0	440	136	596	0	0	0	228	0	174	479	0	114	0	0	0
Sgsh	24	0	0	0	165	0	0	0	0	8	0	99	3	0	0	0	126	0	0	0	0	0	0	2	0	0	6	0	0	4	0	0	0	0	0	0	204	8	0	18	0	103	183	0	227	0	0	0	0
Chd5	0	0	0	0	0	0	0	0	0	0	0	0	28	0	0	0	0	0	0	0	0	0	0	0	0	0	0	0	0	0	0	0	0	0	0	0	0	0	0	0	0	0	0	0	0	0	0	0	0
Cstb	190	99	416	78	208	192	121	271	294	191	164	280	126	254	184	305	303	213	0	354	330	133	409	167	363	88	176	28	79	310	364	279	179	300	0	258	376	216	142	0	291	185	88	374	209	350	290	473	153
Sh2b2	0	0	0	0	0	52	0	0	0	0	0	87	0	0	0	0	0	0	288	0	140	0	0	0	103	0	0	0	128	0	286	0	0	123	0	0	0	0	0	0	0	0	368	0	0	0	141	0	0
Pex5	152	175	0	0	0	0	0	60	0	230	0	0	0	0	6	0	57	26	47	0	17	0	0	0	40	21	100	0	0	3	0	270	164	0	0	0	42	0	58	0	196	194	0	0	0	0	0	0	85
Jkamp	0	350	223	151	240	123	79	97	208	337	460	236	188	595	190	239	312	129	175	232	238	162	835	83	515	364	119	235	89	207	0	120	267	126	0	223	0	250	52	59	141	88	407	272	211	0	128	246	107
Cd44	0	0	0	0	0	0	0	0	0	0	0	0	0	0	0	0	0	0	0	0	0	0	0	0	3	0	7	0	0	0	0	0	21	0	0	0	0	41	0	0	0	84	0	0	0	0	0	0	0
Slc1a2	0	0	0	0	0	7	0	0	0	0	0	0	0	0	0	0	0	0	0	0	0	0	0	0	0	144	0	0	0	0	0	0	0	0	0	0	0	0	36	0	0	0	0	0	0	0	0	0	0
Eif2ak4	81	22	0	22	30	83	27	40	0	107	36	24	278	0	0	302	60	292	63	0	265	0	29	33	0	0	0	14	16	0	49	195	21	0	0	61	0	0	4	17	26	6	175	0	79	0	36	30	0
Wdr1	1086	1020	1351	510	1355	426	27	856	2164	171	211	178	266	241	2	392	514	879	1980	0	824	0	1309	215	184	215	531	186	545	0	1123	575	348	406	62	586	1	821	344	216	489	123	356	0	458	0	1193	241	232
Slc2a9	0	0	0	0	0	0	0	0	0	0	0	0	0	0	0	0	0	0	0	0	0	0	0	0	0	0	0	0	0	0	0	0	0	0	0	0	0	0	0	0	0	0	0	0	0	0	0	0	0
Wisp1	0	0	0	0	0	0	0	0	0	0	0	0	0	0	0	0	0	0	0	0	0	0	0	0	0	0	0	0	0	0	0	0	0	0	0	0	0	0	0	0	0	0	0	0	0	0	0	0	0
Ndrg1	0	0	0	0	0	0	0	0	0	0	0	0	0	0	0	0	0	0	0	0	0	0	153	0	0	0	5	0	1	309	0	0	0	0	0	0	0	0	0	0	0	0	0	0	0	0	0	0	0
4930550C14Rik	7	0	0	0	0	0	0	0	0	0	0	2	93	0	0	0	0	0	0	0	0	0	0	0	0	0	0	0	0	0	0	0	0	0	0	0	0	0	0	0	0	0	0	0	0	0	0	0	0
Man2b1	138	87	0	0	0	29	0	0	0	197	0	72	0	228	0	0	8	101	0	0	232	0	0	0	152	0	3	0	0	1	0	0	47	0	0	0	0	0	1	0	117	72	200	0	672	0	0	156	164
Klf5	0	0	0	0	0	0	0	108	0	0	0	0	0	0	0	0	0	0	0	0	0	0	0	0	0	0	0	0	0	0	0	0	0	0	0	0	0	33	0	0	0	0	0	0	0	0	0	0	0
Wdr83	148	111	17	104	86	0	51	58	0	202	0	130	0	0	232	143	80	0	442	44	0	0	25	187	221	351	52	0	59	305	0	45	90	265	0	0	205	0	0	4	0	255	192	0	159	0	74	165	166
Prdx2	3638	3929	1766	2266	3558	2175	2924	3889	7196	3981	2667	3306	3325	4115	1440	4125	3367	3598	2719	4520	4214	4310	7721	3004	2555	4863	2330	2130	4684	7673	2471	3266	2402	3626	3893	3930	4729	3821	2753	2588	2795	3045	3512	4973	3802	10717	2455	3246	4241
Polr2a	338	11	532	66	86	175	61	352	287	44	124	159	86	10	10	65	311	84	51	123	211	497	0	83	292	164	29	110	48	24	220	337	5	37	77	467	157	270	312	187	6	338	420	18	82	214	88	10	33
Shbg	0	0	0	0	0	0	0	0	0	0	0	0	0	0	0	0	0	0	0	0	0	0	0	0	0	0	0	0	0	0	0	0	0	0	0	0	0	0	0	0	0	0	0	0	0	0	0	0	0
Senp3	0	0	0	81	0	0	13	45	0	0	293	435	219	22	12	0	14	204	0	142	24	328	278	61	0	1	48	76	0	325	52	0	194	49	719	0	520	0	74	132	93	117	241	10	0	394	104	65	0
Corin	0	0	0	0	0	0	0	0	0	0	0	0	0	0	0	0	0	0	0	0	0	0	0	0	0	0	0	0	0	0	0	0	0	0	0	0	0	0	0	0	0	0	0	0	0	0	0	0	0
Plekha8	58	0	682	1	69	172	24	15	0	143	12	68	200	23	0	27	123	0	0	264	91	0	0	0	0	24	76	0	0	0	0	0	176	0	0	4	424	79	26	325	132	0	133	246	227	161	10	0	6
G6pc2	0	0	0	0	0	0	0	0	0	0	0	0	0	0	0	0	0	0	0	0	0	0	0	0	0	0	0	0	0	0	0	0	0	0	0	0	0	0	0	0	0	0	0	0	0	0	0	0	0
Spc25	966	107	274	394	277	439	128	558	653	1310	465	145	960	520	1345	331	720	630	297	714	499	1346	879	1064	1100	1297	509	582	1467	164	1508	1349	293	741	1748	2469	827	536	252	460	877	1081	697	3136	1099	432	484	932	251
Dnah2	16	0	0	0	0	0	0	0	0	0	0	0	0	0	0	0	0	0	0	0	0	0	0	0	0	0	0	0	0	0	0	0	14	0	0	0	0	32	0	0	0	0	0	386	0	0	0	34	0
Ripk4	0	0	0	0	0	0	0	60	0	0	0	0	0	0	0	0	0	0	0	0	0	0	0	0	0	0	0	0	0	0	0	0	0	0	0	0	0	0	0	0	0	0	0	0	0	0	0	0	218
Ufd1l	232	471	0	138	219	417	199	297	1117	123	0	178	515	131	281	705	175	335	653	722	226	264	0	263	481	182	236	359	341	786	183	204	174	290	284	0	16	342	212	279	227	568	434	427	0	450	162	233	443
Zfp287	0	0	0	0	0	0	0	0	0	0	0	5	0	0	0	0	0	0	0	0	1	0	0	0	0	0	0	10	7	0	0	0	0	0	0	0	0	0	19	0	0	0	0	0	0	0	0	0	0
Prlr	0	0	0	0	0	0	0	0	0	0	0	0	0	0	0	0	0	0	0	57	0	0	0	0	0	0	0	0	0	0	0	0	0	0	0	0	0	0	0	0	0	0	0	0	0	0	0	0	0
Letm1	0	449	189	265	145	0	0	174	6	97	28	121	1	441	0	267	227	0	0	0	221	318	0	166	21	48	275	148	0	397	17	228	99	0	0	0	510	165	0	0	585	0	62	242	0	0	92	192	227
Ubqln1	313	616	26	527	341	556	642	466	125	328	183	209	378	455	223	1284	352	212	629	561	333	22	261	571	178	698	621	481	309	48	27	492	852	529	752	328	466	548	340	490	524	108	607	240	683	699	235	175	1254
Fgfr4	0	0	0	88	0	0	0	0	0	0	1	1	0	0	0	0	0	0	0	1	0	1	4	1	0	0	0	4	0	0	0	0	0	3	0	0	0	0	1	0	0	0	0	0	0	0	0	0	0
Cadm3	0	0	0	14	0	1	0	0	0	0	0	0	37	0	0	0	0	0	2	0	0	0	0	0	0	0	0	0	0	0	0	0	0	0	0	0	0	0	0	88	0	0	0	0	0	0	0	0	0
Fcer1a	0	0	0	0	0	0	0	0	0	0	0	0	0	0	0	0	0	0	0	0	0	0	0	0	0	0	0	0	0	0	0	0	0	0	0	0	0	0	0	0	0	0	0	0	0	0	0	0	0
Txn2	1070	1545	1207	565	1118	988	860	1249	2354	872	967	1363	794	1586	1262	2241	598	2233	1281	1752	732	1653	2778	826	2178	810	1099	1374	726	1063	1800	838	923	1625	687	1140	1776	772	1260	1066	1474	1675	1044	593	1404	2705	647	642	1508
Casp14	0	0	0	0	0	0	0	0	0	0	0	0	0	0	0	0	0	0	0	0	0	0	0	0	0	0	0	0	0	0	0	0	0	0	0	0	0	0	0	0	0	0	0	0	0	0	0	0	0
Slc1a6	0	0	0	0	0	18	0	0	0	0	0	0	0	0	0	0	0	0	0	0	0	0	0	0	0	0	0	0	0	0	0	0	0	0	0	0	0	0	0	0	0	0	0	0	0	0	0	0	0
Slc1a3	0	34	0	0	0	18	0	0	0	0	1	50	677	679	434	0	0	0	456	0	57	0	0	0	0	193	74	0	0	0	0	34	1	0	0	0	563	20	0	27	0	0	0	0	130	0	37	176	0
Crbn	411	0	0	52	164	273	87	0	0	176	17	255	436	184	0	236	243	165	242	328	0	0	596	455	0	882	53	128	434	0	251	0	38	173	0	0	541	349	171	124	168	94	228	590	0	1	124	0	168
Il5ra	0	0	0	0	0	0	0	0	0	0	0	0	0	0	0	0	0	0	0	0	0	0	0	0	0	0	0	0	0	22	0	0	0	0	0	0	0	0	0	0	0	0	0	0	0	0	0	0	0
Msh6	207	554	0	410	10	236	197	450	75	0	402	491	347	6	108	642	114	0	232	63	716	198	313	480	0	314	147	443	0	6	334	241	163	0	0	0	733	191	389	445	335	243	416	46	564	0	63	34	184
Fbxo11	109	11	446	92	254	1	82	345	1230	0	0	98	0	149	762	0	0	134	0	0	1	217	0	0	407	7	13	10	12	50	0	114	4	0	334	256	0	82	20	148	208	41	0	350	0	0	53	0	30
Mlxipl	0	0	0	0	0	0	0	0	0	0	0	0	0	0	0	0	0	0	0	0	0	0	0	0	0	0	0	0	0	0	0	0	0	0	0	0	0	0	0	0	0	0	0	0	0	0	0	0	0
Tbl2	0	0	0	0	0	2	0	0	0	0	0	2	0	0	0	1	0	0	0	0	10	0	0	47	0	0	20	0	0	0	494	0	151	130	0	0	0	0	0	0	0	7	4	0	0	0	60	0	0
Wbscr22	346	309	0	457	246	595	177	349	0	233	557	513	546	529	67	376	180	341	312	172	338	360	1042	566	738	233	369	464	477	810	784	204	159	79	844	297	830	397	401	241	523	298	558	44	502	141	541	570	904
Nid1	0	5	0	0	1	0	0	0	0	7	0	0	0	0	200	0	0	0	0	0	0	0	0	0	0	0	0	0	0	0	0	0	0	3	103	0	0	95	0	0	0	0	0	0	0	0	34	2	0
Mcm5	380	1141	1029	1069	510	958	1025	949	2386	218	811	1729	397	367	0	928	0	782	925	667	686	886	12	1181	772	804	322	987	375	1229	1054	823	1725	462	0	740	679	0	769	1276	1432	269	776	1	0	3649	461	692	943
Hmox1	0	0	0	390	0	0	0	0	0	129	0	0	198	408	0	156	0	0	0	0	28	0	0	0	0	0	0	0	0	333	217	158	0	0	0	213	0	0	0	119	0	0	205	299	0	0	0	0	0
Mprip	1	37	48	166	164	61	107	74	0	0	23	4	0	0	217	236	306	248	166	61	103	331	426	36	41	396	91	25	286	354	108	247	13	153	0	399	68	69	0	1	317	372	0	10	42	1702	26	6	152
Cic	43	0	0	0	26	0	0	119	0	0	4	0	0	0	0	0	0	0	0	0	0	0	0	0	0	0	17	0	0	0	0	0	0	32	0	0	0	0	0	0	0	0	0	6	0	0	0	0	43
Pafah1b3	0	186	112	119	394	136	321	568	0	688	268	414	616	680	12	662	488	449	335	312	560	280	413	348	131	234	287	105	806	1411	586	609	180	360	1137	539	938	387	301	93	444	522	433	298	446	2462	159	653	368
Il27ra	0	0	0	0	0	0	0	0	0	0	0	0	0	0	0	0	0	0	0	0	0	0	0	0	0	0	0	0	0	0	0	0	0	0	0	0	0	0	0	0	0	0	0	0	0	0	0	0	0
Prkaca	116	397	0	109	191	159	136	452	1235	109	240	96	277	91	39	384	89	138	80	218	59	85	351	494	0	67	277	136	280	151	705	335	117	332	0	161	332	234	127	31	0	199	102	55	1	0	50	275	280
Asf1b	1016	689	0	285	221	837	328	351	964	0	419	1153	288	356	261	379	805	703	556	388	517	145	851	695	615	521	288	376	0	0	255	196	491	279	596	600	0	793	592	947	812	543	577	778	219	0	196	252	714
Myl10	0	0	0	0	0	0	0	0	0	0	0	0	0	0	0	0	0	0	0	0	0	0	0	0	0	0	0	0	0	0	0	0	0	0	0	0	0	0	0	0	0	0	0	0	0	0	0	0	0
Ddx39	818	1909	1415	1094	1676	1710	1740	945	5382	1093	526	3271	1753	1823	1179	3242	1401	1923	1389	1280	657	2813	1601	3571	664	945	1451	4275	1043	5004	1371	1564	2550	2599	1124	860	1208	1695	1796	1719	2678	2334	2891	1852	2426	4157	2253	1418	2756
Dnajb1	498	134	0	67	207	33	290	432	797	0	140	453	102	123	54	108	525	279	239	371	368	7	209	629	388	0	347	605	81	151	160	314	133	333	0	188	0	99	188	154	546	97	300	290	77	1262	43	1	163
Msh4	0	1	0	0	0	0	0	0	0	0	0	0	0	0	0	0	14	0	0	0	0	0	0	0	0	0	0	0	0	0	0	0	0	0	0	0	0	0	0	0	0	0	0	0	0	0	0	0	0
Usp40	0	42	722	0	0	2	0	4	0	0	244	0	308	0	444	0	66	0	323	0	46	0	0	0	0	74	40	0	0	0	43	0	6	2	0	0	180	0	0	276	0	30	124	0	674	903	54	0	0
Evx1	0	0	0	0	0	0	0	0	0	0	0	0	0	0	0	0	0	0	0	0	0	0	0	0	0	0	0	0	0	0	0	0	0	0	0	0	0	0	0	0	0	0	0	0	0	0	0	0	0
Kbtbd4	135	47	0	32	28	3	11	38	378	50	20	0	0	0	0	35	39	49	89	0	1	98	0	71	6	1	32	99	0	0	0	0	53	11	0	6	0	47	25	6	0	30	43	153	104	0	27	0	0
Celf1	99	416	0	8	66	355	285	232	292	266	196	612	261	196	0	470	152	566	657	110	101	460	3	645	47	698	192	434	102	0	1	101	609	286	484	231	273	242	181	116	0	165	380	337	635	395	253	222	442
Ndufs3	263	271	579	205	280	266	249	355	796	437	230	362	360	217	453	231	399	357	322	480	368	460	745	385	234	362	369	280	425	601	634	398	168	368	138	214	394	589	223	522	199	307	190	455	688	517	365	259	475
Por	27	875	0	293	65	255	68	112	0	130	0	260	1082	0	165	0	129	626	347	79	643	1	786	65	64	197	90	502	16	0	495	713	87	6	796	35	0	6	21	178	209	197	12	17	19	1174	8	0	297
Igf1r	0	77	176	23	66	60	120	0	0	77	11	3	43	0	2	0	90	18	197	0	79	2	16	0	54	55	53	26	50	6	72	17	3	3	30	3	15	45	22	18	1	0	45	21	0	3	108	176	70
Insr	0	57	221	0	67	0	0	135	0	24	0	0	712	0	0	1	0	40	0	67	0	0	0	0	0	0	0	0	0	0	0	459	0	0	0	4	49	375	147	0	0	0	0	0	0	0	2	0	109
Fcer2a	0	0	0	0	0	0	0	0	0	0	0	0	0	0	0	0	0	0	0	0	0	0	0	0	0	0	0	0	0	0	0	0	0	0	0	0	0	0	0	0	0	0	0	0	0	0	0	0	0
Cyp2a5	0	0	0	0	0	0	0	0	0	0	0	0	0	0	0	0	0	0	0	0	0	0	0	0	0	0	0	0	0	0	0	0	0	0	0	0	0	0	0	0	0	0	0	0	0	0	0	0	0
Atp4a	0	0	0	0	0	46	0	0	0	0	0	0	0	0	0	0	0	0	0	0	0	0	0	0	0	0	1	0	0	0	0	0	0	0	0	0	0	0	0	0	0	0	312	0	0	0	0	0	0
Trim28	330	1395	40	1180	484	1711	1256	665	103	752	326	1046	781	1406	214	553	778	460	1379	652	280	1402	1640	1732	308	214	275	996	618	867	929	1170	810	1261	4	241	1033	1098	710	555	889	852	683	817	328	3356	160	935	1108
Ube2m	344	470	665	311	397	414	362	324	256	208	264	494	221	413	236	383	221	486	497	371	297	298	274	358	296	369	279	483	258	488	395	233	237	320	310	382	138	371	321	374	508	273	777	338	691	951	230	395	544
Adcy9	0	0	0	0	0	0	0	0	0	0	0	0	0	0	0	0	0	0	0	0	0	0	0	0	0	0	0	0	0	0	0	0	0	0	0	0	0	0	0	0	0	0	0	0	0	0	0	0	0
Mef2c	0	114	642	83	255	138	174	710	0	0	105	49	0	0	17	3	0	0	0	49	429	0	5	0	0	0	0	0	826	0	426	121	17	218	0	0	0	0	259	0	0	0	0	0	0	1419	123	3	0
Ctr9	338	12	0	131	18	82	83	10	1778	208	0	28	30	34	0	281	72	77	57	188	498	318	0	193	478	112	12	151	93	0	386	187	36	270	0	82	583	256	69	139	64	116	110	42	25	668	0	60	0
Eif4g2	1492	2665	2257	2222	1926	2723	1630	1865	576	1408	1628	1670	2919	1302	817	3746	2383	2325	3343	2622	1651	965	1168	3318	2081	2555	2035	2279	480	3591	707	2898	2447	2859	1138	2077	2014	2324	1323	2274	1653	1957	2282	1916	4747	3082	1281	1706	2357
Mrvi1	0	0	0	0	0	0	0	0	0	0	0	0	0	0	0	0	0	0	0	0	0	0	0	0	0	0	0	0	0	0	0	0	0	0	0	0	0	0	0	0	0	0	0	0	0	0	0	0	0
Pcyt1a	0	0	0	171	0	0	49	161	0	1	48	165	150	0	0	0	0	2	479	0	233	78	0	198	128	0	139	0	0	0	0	56	2	122	0	1	0	0	41	86	3	0	0	0	186	327	0	70	76
Zfp592	0	0	0	0	0	0	0	0	0	4	4	0	0	0	253	0	12	163	0	0	135	0	0	0	0	89	3	282	0	117	0	225	0	0	0	116	486	58	0	0	0	0	0	0	0	0	0	0	134
Psmd4	1626	1424	690	893	1059	843	913	1220	2434	585	956	1274	814	1674	240	2069	1295	1102	171	1082	1560	1452	1155	1672	1653	1191	767	1292	674	1423	882	798	1366	1825	738	988	2034	1244	1003	958	941	977	911	802	1079	2809	990	1368	1882
Tmod4	0	0	0	0	0	0	0	0	0	0	0	0	0	0	0	0	0	0	0	0	0	0	0	0	0	0	0	0	0	0	0	0	0	0	0	0	0	0	0	0	0	0	0	0	0	0	0	0	0
Insrr	0	0	0	0	0	0	0	0	0	0	0	0	0	0	0	0	0	0	0	0	0	0	0	0	0	0	0	0	0	0	0	127	0	0	0	0	0	0	0	0	0	0	0	0	0	0	0	0	0
Cabp5	0	0	0	0	0	0	0	0	0	0	0	0	0	0	0	0	0	0	0	0	0	0	0	0	0	0	0	0	0	0	0	0	0	0	0	0	0	0	0	0	0	0	0	0	0	0	0	0	0
Snx6	224	666	481	804	938	1150	300	1359	2007	901	1126	1099	847	1538	183	1017	973	433	490	1502	838	853	487	722	974	699	864	530	1177	909	756	728	980	409	1076	1383	1088	682	914	412	904	837	1035	1030	1363	1222	594	692	1209
Mthfd2	159	471	665	0	172	624	299	569	0	0	0	564	490	391	278	561	0	235	452	196	416	109	0	498	162	161	173	374	0	208	0	607	296	195	1	161	293	145	246	306	491	226	128	0	393	0	188	233	323
Kit	0	17	0	0	0	0	0	0	0	204	0	3	0	0	50	0	120	0	5	178	0	0	0	0	0	0	0	0	0	307	336	0	0	0	0	2	0	0	0	0	17	9	193	0	0	0	0	0	0
Tomm40l	35	39	0	22	37	0	30	0	0	0	59	24	0	0	0	0	0	39	0	6	0	0	0	50	0	0	0	0	101	76	0	0	0	51	0	0	0	59	43	52	0	53	0	0	81	0	44	0	38
Nr1i3	0	0	0	0	0	0	0	0	0	0	0	0	0	0	0	0	0	0	0	0	0	0	0	0	0	0	0	0	0	0	0	0	0	0	0	0	0	0	0	0	0	0	0	0	0	0	0	0	0
Apoa2	0	0	0	0	0	0	0	0	0	0	0	0	0	0	0	0	0	0	0	0	0	0	0	0	0	0	0	0	0	0	0	0	0	0	0	0	0	0	0	0	0	0	0	0	0	0	8	0	0
Pan2	0	0	58	139	0	0	41	9	0	0	0	0	115	0	0	0	79	61	0	8	668	5	0	0	265	185	0	206	128	36	0	119	70	0	0	19	0	1	227	0	0	5	0	919	0	0	209	0	133
Cs	477	1388	672	128	362	557	518	665	1675	0	1106	123	964	1400	274	803	411	227	1298	761	526	372	112	617	780	437	458	597	351	764	628	986	358	239	0	707	1419	482	597	739	415	1022	379	778	6	0	203	691	1006
Ampd3	0	178	0	0	0	0	0	0	0	0	0	0	0	0	0	0	0	0	0	0	0	0	0	0	0	0	0	0	0	0	0	0	0	0	0	0	0	0	0	0	0	0	0	0	0	0	0	0	0
Bcas2	369	1065	1040	569	648	1138	905	1052	1484	927	758	1826	910	1107	995	1029	987	1083	833	1511	905	1391	2102	917	1216	1155	618	899	926	1594	1143	634	646	849	519	1062	1882	1211	747	647	1277	962	1094	1043	1189	1871	804	667	1448
Sh2d1a	0	0	0	0	0	0	0	0	0	0	0	0	0	0	0	0	0	0	0	0	0	0	0	0	0	0	0	0	0	0	0	0	0	0	0	0	0	0	0	0	0	0	0	0	0	0	0	0	0
Ctcf	241	287	895	433	234	368	138	758	1272	382	115	138	215	144	150	410	410	102	206	350	417	306	474	86	129	171	305	173	210	0	448	886	235	486	0	200	491	608	187	304	82	494	263	574	728	1	294	59	119
Pard6a	0	0	0	26	71	0	126	105	0	0	0	0	25	0	0	131	53	0	0	67	0	0	167	0	0	9	38	0	0	0	0	0	0	0	446	0	0	0	12	0	0	0	0	102	75	99	33	0	0
Agrp	0	0	0	0	0	0	0	0	0	0	0	0	0	0	0	0	0	0	0	0	0	0	0	0	0	0	0	0	0	0	0	0	0	0	0	0	0	0	0	0	0	0	0	0	0	0	0	0	0
Pvalb	0	0	0	0	0	0	0	0	0	0	0	0	0	0	0	0	0	0	0	0	0	0	0	0	0	0	0	0	0	0	0	0	0	0	0	0	0	0	0	0	0	0	0	0	0	0	0	0	0
Tfap4	0	0	0	0	0	1	5	2	67	0	0	12	0	0	0	0	0	1	0	0	5	0	0	0	0	0	1	1	0	0	0	15	5	14	0	0	1	12	0	0	0	1	0	0	0	0	0	0	0
Ranbp1	3612	4222	3919	3130	3754	4521	2565	4277	8264	2965	3093	3913	4157	4738	3715	6086	2725	3732	4801	5296	4388	6688	7563	4623	4408	3570	3065	4173	3915	4701	4313	4360	4594	4145	3902	4583	1931	3054	2441	4088	5144	6081	5673	5376	5571	5159	3369	3870	4487
Cd247	0	0	0	0	0	0	0	0	0	0	0	0	0	0	0	0	0	0	0	0	0	0	0	0	0	0	0	0	0	0	0	0	0	0	0	0	0	0	0	0	0	0	0	0	0	0	0	0	0
Rfx5	0	0	0	0	0	0	0	0	0	0	0	0	0	0	0	0	0	0	0	0	0	0	0	0	0	0	0	0	0	0	0	0	0	16	0	0	0	0	0	0	0	0	0	0	0	0	0	0	0
Psmb4	701	383	406	640	819	1164	774	1027	1234	1457	558	786	1148	1700	0	1080	689	1160	1976	916	873	944	1506	850	939	845	792	1242	1376	2363	563	1285	883	1341	305	1581	1435	1324	701	1229	700	1073	1205	1849	654	2103	629	1198	690
Mmp8	0	0	0	0	0	0	0	0	0	0	0	0	0	0	0	0	0	0	0	0	0	0	0	0	0	0	0	0	0	0	0	0	0	0	0	0	0	0	0	0	0	0	0	0	0	0	0	0	0
Slc30a4	3	0	0	121	0	0	0	159	0	0	0	121	0	186	0	0	0	16	0	0	1	0	0	0	0	78	0	0	199	0	0	0	0	0	0	0	0	0	0	0	0	82	0	0	0	0	8	0	0
Sqrdl	0	0	0	0	0	0	0	0	0	0	0	0	0	0	0	0	0	0	0	0	0	0	0	0	0	0	0	0	0	0	0	0	0	0	0	0	0	139	0	0	0	0	0	0	0	775	0	0	0
Bloc1s6	471	157	0	287	472	254	0	380	0	164	498	239	9	0	114	158	81	322	299	14	45	58	429	199	367	0	65	94	203	0	525	0	122	100	0	0	409	158	171	0	0	371	0	522	265	0	166	0	255
Metap1	0	224	0	46	312	246	152	363	2	248	68	449	405	182	220	44	311	85	490	0	165	97	0	159	156	304	470	0	199	16	0	507	379	61	0	0	492	279	12	210	487	367	875	513	1172	0	309	104	15
Gpr108	0	11	0	148	0	142	0	0	0	0	108	0	493	0	250	0	8	215	0	0	0	0	0	0	0	0	0	165	0	0	0	0	4	0	0	0	0	146	111	0	0	0	209	0	810	0	0	0	0
Tnfsf14	0	0	0	0	0	0	0	0	0	0	0	0	0	0	0	0	0	0	0	0	0	0	0	0	0	0	0	0	0	0	0	0	0	0	0	0	0	0	0	0	0	0	0	0	0	0	0	0	0
Gata6	0	0	0	0	0	19	7	122	0	0	0	0	0	0	0	0	0	0	0	0	128	0	0	0	0	0	0	0	0	0	0	0	0	22	0	29	0	0	0	0	0	0	0	0	0	1002	0	0	0
Rsl1d1	631	2100	1541	1086	1762	2063	1130	1836	4665	1523	1484	2990	1168	2716	1014	1558	1163	1622	1520	1757	1037	2917	2424	1949	2915	1034	1640	2289	824	1033	1475	1622	2894	1313	231	820	1844	1365	971	865	1636	1719	2912	1079	2329	1601	2082	1949	1472
Cnga2	0	0	0	0	0	0	0	0	0	0	0	0	0	0	0	0	0	0	0	0	0	0	0	0	0	0	0	0	0	0	0	0	0	0	0	0	0	0	0	0	0	0	0	0	0	0	0	0	0
Apc	4	57	0	50	15	25	31	143	0	0	40	115	253	28	0	73	0	352	133	404	205	0	0	32	125	97	171	17	35	0	124	161	0	0	0	38	129	202	21	24	58	8	122	12	301	625	79	43	38
Reep5	31	123	358	42	51	216	35	119	0	60	73	93	136	283	113	148	207	197	174	66	62	175	0	0	411	0	29	19	74	0	188	56	50	172	260	82	268	121	29	119	51	14	121	405	0	224	210	153	0
Ergic3	493	268	0	369	657	166	359	408	725	782	322	835	981	179	0	415	487	172	285	464	430	532	297	292	727	185	505	272	660	710	420	852	448	86	0	515	543	531	405	146	901	98	455	260	494	1974	475	381	564
Uqcc1	261	181	55	91	0	125	138	172	1233	92	369	275	1	0	0	184	164	300	383	219	300	0	0	0	53	0	204	189	0	0	0	267	157	0	297	0	459	393	95	133	703	188	600	179	69	0	158	106	76
Spo11	0	0	0	0	0	0	0	0	0	0	0	0	0	0	0	0	0	0	0	0	0	0	0	0	0	0	0	0	0	0	0	0	0	0	0	0	0	0	0	0	0	0	0	0	0	0	0	0	0
Ncoa2	29	0	0	104	0	0	0	10	421	36	240	7	43	0	69	112	0	0	0	0	151	0	89	107	0	207	3	234	0	0	0	0	90	0	0	71	68	0	0	315	241	0	0	0	0	1016	0	0	11
Prl4a1	0	0	0	0	0	0	0	0	0	0	0	0	0	0	0	0	0	0	0	0	0	0	0	0	0	0	0	0	0	0	0	0	0	0	0	0	0	0	0	0	0	0	0	0	0	0	0	0	0
Trh	0	0	0	0	0	0	0	0	0	0	0	0	0	0	0	0	0	0	0	0	0	0	0	0	0	0	0	0	0	0	0	0	0	0	0	0	0	0	0	0	0	0	0	0	0	0	0	0	0
Nr2c2	493	0	0	0	0	0	11	0	0	0	0	0	0	0	0	0	0	0	0	0	197	0	0	0	0	0	0	72	0	0	0	0	68	0	0	25	0	0	0	0	0	28	7	0	0	0	0	0	132
Nr2c1	222	0	0	0	0	0	56	0	0	160	0	0	0	0	0	0	130	0	0	0	0	0	0	139	0	0	0	0	282	0	430	0	0	0	0	0	417	0	22	0	0	0	207	618	309	0	3	0	0
Smpd4	0	376	1	324	198	151	0	236	1	2	271	488	1	529	1	7	148	0	313	0	326	331	1	300	28	42	0	95	0	577	1	243	25	12	1387	0	6	98	6	0	0	162	617	1	500	0	0	198	1
Pex1	0	0	0	0	0	0	0	197	0	206	0	165	0	0	0	0	0	127	0	4	10	0	0	0	0	0	46	7	42	0	0	0	0	0	0	152	469	76	0	0	0	0	0	0	318	0	0	0	0
Otx1	0	0	0	0	0	0	0	0	0	0	0	0	0	0	0	0	0	0	0	0	0	0	0	0	0	0	0	0	0	0	0	0	0	0	0	0	0	0	0	0	0	0	0	0	0	0	0	0	0
Kctd20	28	188	0	96	131	315	155	341	0	14	310	146	0	0	1	312	108	230	0	177	339	0	166	0	0	164	333	616	0	0	0	0	283	0	0	209	220	379	82	0	548	415	133	20	181	0	85	469	71
Itgae	0	53	0	22	0	0	0	3	0	0	0	0	0	0	0	20	0	0	0	0	0	0	0	0	0	85	21	0	0	0	0	0	0	0	0	0	160	0	0	0	0	0	0	0	0	0	0	0	0
Ctns	0	0	0	0	0	0	0	125	110	0	0	32	0	0	0	0	0	0	0	0	0	0	0	0	0	0	72	0	0	0	0	0	6	196	0	0	208	44	0	0	127	130	0	0	0	0	0	0	18
P2rx5	0	0	0	0	0	0	0	0	0	0	0	0	0	0	0	0	0	0	0	0	0	0	0	0	0	0	0	0	0	0	0	0	0	0	0	0	81	0	0	0	0	0	0	0	0	0	0	0	0
Shpk	0	0	0	0	0	0	0	0	0	0	0	0	0	0	0	0	0	0	0	0	0	0	0	0	0	0	0	0	0	0	0	0	0	0	0	0	0	0	0	0	0	0	0	0	0	0	0	0	0
Trpv1	0	0	0	0	0	0	0	0	0	0	0	0	0	0	0	0	0	0	0	0	0	0	0	0	0	0	0	0	0	0	0	0	0	0	0	0	0	0	0	0	0	0	0	0	0	0	0	0	0
Ephb3	0	0	0	0	0	0	0	0	0	0	0	0	241	0	0	0	37	16	0	0	0	0	0	0	0	0	0	0	0	7	0	0	0	37	41	0	1	0	19	0	0	0	0	0	0	0	0	0	0
Tuft1	0	0	0	0	0	0	0	0	0	0	0	0	0	0	0	0	0	0	0	0	0	0	0	0	0	0	0	0	0	0	0	0	0	0	0	0	0	106	0	0	0	0	0	0	0	0	0	0	0
Rcn1	201	508	393	33	335	123	287	570	0	262	266	0	0	224	0	553	166	15	415	201	251	264	255	254	225	0	67	513	188	307	876	797	341	0	617	0	0	396	138	94	639	110	478	4	0	82	26	277	353
Dnase1	0	0	0	39	0	0	0	0	0	0	0	0	0	0	0	0	0	0	0	0	0	1	0	0	0	0	0	0	0	0	0	0	0	0	0	0	0	0	0	0	0	0	0	0	0	0	0	0	0
Trap1	320	149	0	0	483	340	94	141	1622	542	180	519	0	27	237	0	265	198	962	298	448	76	559	355	307	204	506	361	587	689	384	995	226	0	1	691	1775	169	215	140	340	1053	0	8	312	187	358	0	185
Naa60	0	0	0	61	89	0	194	0	631	0	0	50	0	572	0	0	0	261	0	8	0	0	0	115	0	61	78	0	0	0	289	149	180	0	0	0	0	0	4	0	0	0	0	0	0	843	0	185	0
1700037C18Rik	139	0	0	0	0	20	0	0	0	0	0	0	1	0	0	0	70	0	0	0	0	0	0	0	0	0	0	0	0	0	1	0	0	0	0	0	0	0	0	0	1	0	0	0	124	0	0	0	0
Ankrd13d	294	0	0	0	0	0	0	0	0	0	0	0	103	0	0	0	0	0	0	0	0	300	0	0	0	0	0	0	0	377	0	0	0	0	0	0	0	0	0	0	0	1	0	0	0	0	0	0	0
Tyrp1	0	0	0	0	0	0	0	0	0	0	0	0	0	0	0	0	0	0	0	0	0	0	0	0	0	0	0	0	0	0	0	0	0	0	0	0	0	0	0	0	0	0	0	0	0	0	0	0	0
Tpr	287	752	754	441	427	700	498	772	230	570	370	943	520	440	1104	716	463	1050	430	634	1089	452	670	1045	282	685	678	664	414	675	1199	1512	636	548	429	602	1351	569	438	716	1333	775	1366	911	780	2237	582	551	765
Pdc	0	0	0	0	0	0	0	0	0	0	0	0	0	0	0	0	0	0	0	0	0	0	0	0	0	0	0	0	0	0	0	0	0	0	0	0	0	0	0	0	0	0	0	0	0	0	0	0	0
BC003331	0	141	287	0	0	0	62	41	0	234	0	31	120	40	165	0	94	0	0	0	82	0	0	0	78	85	12	41	0	0	187	0	36	0	0	175	0	161	34	56	0	10	158	421	0	427	87	0	55
Prg4	0	0	0	1	0	0	0	0	0	0	22	0	0	0	18	0	0	0	0	0	0	0	0	0	0	0	0	0	0	0	0	0	0	0	0	0	0	0	0	0	5	0	0	0	0	0	0	0	0
Dhx34	0	39	0	0	0	0	0	45	0	0	0	0	0	0	0	322	0	103	0	0	0	0	0	0	0	0	0	37	0	0	0	262	51	0	0	0	0	59	0	0	0	0	0	0	0	0	13	0	0
Kptn	0	0	0	59	253	201	122	283	0	145	0	0	168	0	0	0	0	0	279	0	0	0	488	66	0	0	136	0	171	304	0	0	73	0	0	0	0	0	43	121	0	0	234	0	252	0	0	0	243
Napa	399	757	350	359	1575	367	953	743	1143	894	1068	1284	491	1249	488	1266	1527	1663	290	1544	1017	896	1818	1424	1	2114	635	574	1309	2620	1624	485	541	1058	707	1321	1940	809	827	280	1450	1090	974	584	1354	775	1023	1181	1632
Sra1	438	796	449	380	631	560	590	524	0	622	639	734	726	1332	688	258	616	1056	0	498	748	952	231	579	376	254	408	436	667	923	242	189	556	291	1831	750	846	485	497	23	526	674	397	1193	391	3195	340	580	468
Calcoco2	0	0	0	0	0	0	0	0	0	0	0	0	0	0	0	0	0	0	0	0	0	0	0	0	0	0	0	0	0	0	0	0	0	0	0	0	0	0	0	0	0	0	0	0	0	0	0	0	0
Atp5g1	970	1096	1337	486	1469	1426	870	1655	1912	1113	804	1513	1043	1614	1039	1255	899	1115	595	1703	1011	2222	1656	1078	1047	677	958	1424	1210	1541	1517	1578	1034	1146	1322	1194	887	975	804	816	1609	1743	873	770	1249	1352	1251	1775	1507
Snf8	6	38	3	3	63	35	51	116	163	3	0	9	100	355	6	86	27	2	34	75	0	0	1	0	41	53	74	39	106	359	83	75	21	95	0	0	0	94	18	26	6	36	146	72	118	346	59	68	39
Tbcb	817	486	0	374	602	435	592	791	586	297	381	529	843	1146	0	1166	305	453	352	1100	777	602	1092	551	313	424	202	331	570	1319	293	449	531	795	2	1018	2245	718	461	531	568	971	200	1216	724	766	383	1177	618
Inpp5k	0	0	0	52	626	0	145	74	0	0	0	0	0	0	0	0	0	0	0	0	197	0	0	293	0	0	213	0	0	0	0	175	31	75	0	0	478	0	0	3	0	0	152	0	0	0	53	172	0
Crkl	0	0	0	9	530	372	215	4	0	214	74	143	266	25	0	0	506	69	62	0	179	252	111	24	254	141	184	552	80	0	163	149	92	0	346	232	0	417	127	46	0	31	0	289	79	0	162	167	0
Upk3bl	0	0	0	0	0	0	0	0	0	0	0	0	0	0	0	0	0	0	0	0	0	0	0	0	0	0	0	0	0	0	0	0	0	0	0	72	0	0	0	0	0	0	0	0	0	0	0	0	0
Eps8l1	0	0	0	0	0	0	0	0	0	11	0	0	0	0	0	0	0	0	0	0	0	0	0	0	0	0	0	0	0	0	0	0	0	0	0	0	0	4	0	0	0	0	0	0	0	0	0	0	0
Clint1	252	370	462	183	16	52	294	121	251	261	483	317	0	0	111	194	15	32	0	108	39	0	89	187	250	93	171	40	194	35	0	0	100	297	125	0	689	251	47	19	20	13	173	46	0	993	141	36	28
Prss16	0	0	0	0	0	0	0	0	0	0	0	0	0	0	0	0	36	0	0	0	0	0	0	0	0	0	0	0	0	0	0	0	0	0	0	0	0	0	0	0	0	0	0	0	0	0	0	0	0
Cdkal1	110	52	0	0	12	0	0	74	0	54	0	5	121	0	99	35	97	6	300	0	9	144	19	76	0	26	0	1	0	0	144	25	25	1	0	0	460	116	0	0	344	130	252	283	0	0	46	0	18
Rhox6	0	0	0	0	0	0	0	0	0	0	0	0	0	0	0	0	0	0	0	0	0	0	0	0	0	0	0	0	0	0	0	0	0	0	0	0	0	0	0	0	0	0	0	0	0	0	0	0	0
5430419D17Rik	0	0	0	0	0	0	0	0	0	0	0	0	0	0	0	0	0	0	0	0	0	0	0	0	0	0	0	0	0	0	0	0	0	0	0	0	0	0	0	0	0	0	0	0	0	0	0	0	0
Htra1	0	0	0	0	113	0	0	0	0	0	0	0	0	0	0	0	0	0	0	0	0	0	0	0	0	0	0	0	0	0	0	0	0	0	0	0	0	0	0	0	0	0	0	0	0	0	0	0	0
Zbtb17	0	4	0	0	0	0	40	0	0	0	0	65	89	0	0	113	0	0	0	0	92	0	0	0	0	297	0	0	0	0	0	0	0	0	0	0	492	0	147	0	0	163	0	0	0	0	1	0	0
Clcnkb	0	0	0	0	0	0	0	0	0	0	0	0	0	0	0	0	0	0	0	0	0	0	0	0	0	0	0	0	0	0	0	0	0	0	0	0	0	0	0	0	0	0	0	0	0	0	0	0	0
Fam131c	0	0	0	0	0	0	0	0	0	0	0	0	0	0	0	0	0	0	0	0	0	0	0	0	0	0	0	0	0	0	0	0	0	0	0	0	0	0	0	0	0	0	0	0	0	0	0	0	0
Fblim1	0	0	184	0	0	0	0	0	0	182	162	0	0	0	0	0	85	0	0	14	86	0	305	0	0	35	66	0	0	0	0	0	0	51	453	0	546	62	0	0	0	0	0	0	0	0	144	0	0
Hspb7	0	0	0	0	0	0	0	0	0	0	0	0	0	0	0	0	0	0	0	0	113	0	0	0	0	0	0	0	0	0	0	0	0	0	0	0	0	0	0	0	0	0	0	0	0	0	0	0	0
Epor	0	0	0	0	0	0	0	0	0	0	0	70	0	0	0	0	0	0	0	0	0	0	0	135	0	0	0	0	0	0	0	0	0	0	0	0	0	0	0	0	0	0	0	0	0	0	0	0	0
Ccdc159	0	0	0	0	0	0	0	0	0	0	0	0	0	0	0	0	0	0	0	0	101	0	0	0	0	0	72	0	0	0	0	149	0	0	0	0	0	0	0	0	0	0	0	0	0	0	0	0	0
Mob1b	0	0	190	9	125	0	13	0	0	0	0	0	18	44	0	311	227	201	73	0	1	1	0	37	11	78	51	62	24	158	6	0	0	0	0	0	0	0	8	66	142	0	0	0	0	0	75	0	226
Atp6v1b1	0	0	0	0	0	0	0	0	0	0	0	0	0	0	0	0	0	0	0	0	0	0	0	0	0	0	0	0	0	0	0	0	0	0	0	0	0	0	0	0	0	0	0	0	0	0	0	0	0
Vax1	0	0	0	0	0	0	0	0	0	0	0	0	0	0	0	0	0	0	0	0	0	0	0	0	0	0	0	0	0	0	0	0	0	0	0	0	0	0	0	0	0	0	0	0	0	0	0	0	0
Atp6v1b2	0	579	281	142	751	288	333	160	0	0	707	514	629	701	0	348	222	431	304	177	227	465	0	16	559	1856	478	721	383	1016	141	1274	180	205	0	773	0	186	170	296	631	318	313	1091	402	2334	82	1	671
Eps15l1	0	267	0	79	389	137	5	56	0	0	0	169	0	0	105	0	0	139	43	98	61	0	0	146	157	109	70	87	180	350	0	131	39	205	563	1018	142	228	48	5	0	0	187	273	324	581	100	0	0
Tep1	1	0	0	0	0	0	0	0	0	18	0	0	0	0	0	0	46	0	0	0	0	6	0	0	123	0	0	0	0	0	0	0	0	8	0	0	0	0	0	0	0	0	0	0	0	0	0	0	0
Ttc5	405	280	0	219	108	45	93	256	0	369	0	0	288	0	295	254	219	324	54	1	480	0	230	263	0	112	451	40	170	437	239	393	54	181	0	485	1008	716	273	230	349	307	557	157	823	1680	52	195	696
Osgep	87	330	0	391	861	144	246	941	0	741	1	424	1431	458	248	799	624	850	437	294	237	774	593	524	183	1136	529	38	646	940	1024	1163	198	732	0	168	1667	490	280	281	390	383	747	386	825	0	411	457	755
Aamp	118	570	434	299	823	257	635	805	101	642	550	1079	938	230	928	766	1516	477	507	418	1373	604	13	978	395	563	619	267	103	1626	871	595	440	365	1520	553	1179	531	700	378	436	432	443	548	1209	330	383	353	414
Tmbim1	0	0	0	0	149	73	0	0	0	10	0	0	0	0	0	0	0	0	0	0	0	0	0	0	0	0	0	0	0	0	0	0	0	0	0	0	0	0	0	0	0	0	208	0	0	0	0	0	0
Arpc2	668	1093	1091	239	856	649	723	442	0	332	1173	1572	1288	1488	980	385	942	302	495	756	1072	173	1338	1351	1020	785	277	821	733	1063	762	545	994	541	515	625	830	936	646	378	892	691	697	438	1121	959	730	1114	939
Kmt2b	0	0	0	0	135	0	0	98	0	0	0	0	0	138	0	0	0	0	179	177	0	0	0	6	0	0	0	0	0	39	0	0	0	0	0	1	0	0	0	75	0	0	0	103	25	0	0	0	0
Zbtb32	0	0	0	0	0	0	0	0	0	0	0	0	0	0	0	0	0	0	0	0	0	0	0	0	0	0	0	0	0	0	0	0	0	0	0	0	0	0	0	0	0	0	0	0	0	0	0	0	0
Etv2	0	7	0	0	0	0	0	0	0	0	0	0	0	0	0	0	0	0	0	0	0	0	0	0	0	0	0	0	0	0	0	0	0	0	0	0	0	0	220	0	0	0	1	0	0	0	48	0	0
Upk1a	0	0	0	0	0	0	0	0	0	0	0	0	0	0	0	0	0	0	0	0	0	0	0	0	0	0	0	0	0	0	0	0	0	0	0	0	0	0	0	0	0	0	0	0	0	0	0	0	96
Tmem147	223	67	445	339	525	521	565	1136	1	247	588	578	879	471	295	248	753	314	272	256	288	730	1225	173	791	463	388	749	160	840	496	277	483	569	0	918	417	246	340	518	427	677	593	600	260	1853	396	807	964
Rps9	1490	1999	1485	1747	2166	2575	1683	2813	3042	1966	1969	2826	1935	3046	1126	2781	1813	2399	1886	2761	1932	3056	4367	2762	2604	2502	1698	1927	2780	3506	1970	1909	2365	1662	1169	1895	1945	1757	1799	1980	3239	2677	2379	3071	3056	6065	2155	2234	2450
Tfpt	40	138	0	52	101	56	44	198	0	57	166	197	226	150	0	96	124	60	97	54	174	171	87	35	218	12	19	37	29	85	89	94	32	56	0	0	75	89	30	34	101	116	37	0	132	0	25	144	73
Susd2	0	0	0	0	0	0	0	0	0	0	0	0	0	0	0	0	0	0	0	0	0	0	0	0	0	263	0	0	0	0	0	0	0	0	0	0	0	0	0	0	0	0	0	0	0	0	0	0	0
Ggt5	0	0	0	0	0	0	0	0	0	0	0	0	0	0	0	0	0	0	0	0	0	0	0	0	0	0	0	0	0	0	0	0	0	0	0	0	0	0	0	0	0	0	0	0	0	0	0	0	0
Ggt1	0	0	0	0	0	0	0	0	0	0	0	0	0	0	0	0	0	6	0	0	0	0	0	0	0	0	0	0	0	0	0	0	0	0	0	0	0	0	0	0	0	0	0	0	0	0	0	0	0
Crip2	0	111	0	353	747	757	61	1095	0	68	0	315	1952	252	0	692	839	170	379	1089	0	134	1	622	0	126	283	809	0	733	0	238	693	456	597	0	991	964	389	409	215	78	283	1674	1233	1	241	0	676
Crip1	43	21	0	17	48	9	0	79	0	31	0	0	0	0	0	0	96	0	65	44	32	0	122	29	3	0	14	0	69	0	0	0	7	30	0	0	558	104	0	40	22	58	31	0	0	0	25	40	60
Cbfa2t3	0	0	0	0	0	0	0	0	0	0	0	0	0	0	0	0	0	0	0	0	0	0	0	0	0	0	0	0	0	0	0	0	0	0	0	0	0	0	0	0	0	0	0	0	0	0	7	0	0
Fbln1	271	544	63	123	381	292	388	412	1765	346	47	454	523	365	24	81	14	329	394	47	176	30	229	837	15	243	252	464	398	955	759	409	229	38	0	96	32	57	347	361	735	11	459	512	65	26	43	226	411
Pgrmc1	811	639	241	416	1527	773	982	908	1013	1831	278	794	769	1318	307	1485	1123	1791	1188	1553	1288	413	299	1096	1554	757	1557	971	188	595	2411	1509	1285	655	2442	609	1959	1781	470	518	1689	1368	1396	348	1807	2382	624	717	871
Gcat	333	337	0	400	0	18	119	357	0	772	0	417	0	0	235	514	738	0	0	448	238	278	337	355	292	332	360	478	828	0	0	432	430	564	0	372	860	354	147	514	544	593	0	470	139	695	201	357	699
Tek	0	0	0	0	0	0	0	0	0	0	0	0	0	0	0	0	0	0	0	0	138	0	0	0	0	0	0	0	0	0	0	0	0	0	0	0	438	0	0	0	0	0	0	0	0	0	0	0	0
Mpl	0	0	0	0	0	0	0	0	0	0	0	0	0	0	0	0	0	0	0	0	0	0	0	0	0	0	0	0	0	0	0	0	0	0	0	0	0	0	0	0	0	0	0	0	0	0	0	0	0
Elovl1	415	215	409	0	128	178	77	0	0	0	143	206	191	710	0	18	243	186	0	191	0	0	397	0	211	0	71	172	0	270	0	377	358	143	1403	235	1162	582	63	93	0	81	0	0	0	750	142	124	169
Med8	280	557	916	311	387	548	243	368	0	281	282	679	311	405	352	744	390	848	553	402	507	576	809	438	748	688	123	610	241	644	613	1026	468	586	443	237	1102	392	272	363	579	744	610	365	844	844	457	372	489
Hyi	0	0	0	33	28	0	0	0	0	0	0	0	0	0	0	0	0	0	0	0	0	0	0	0	74	0	0	0	58	0	0	0	0	0	0	0	0	0	41	0	0	0	0	120	0	0	8	0	0
Cdc20	819	245	0	559	298	1204	281	387	1157	1718	1036	870	439	2257	1450	1675	2460	465	1314	443	958	945	370	2331	1099	2882	1013	511	2390	1403	745	886	1198	512	1	2348	3356	1905	190	514	818	1760	2236	1199	2983	1	657	2302	1024
Adamts4	0	0	0	0	0	0	0	0	0	0	0	0	0	0	0	0	50	0	0	0	0	0	0	0	0	4	0	0	0	0	0	0	0	0	0	0	0	0	0	0	0	0	0	0	0	89	0	0	0
Nectin4	0	0	0	0	0	0	0	0	0	0	0	0	0	0	0	0	0	0	0	0	0	0	0	0	0	0	0	0	0	0	0	0	0	0	0	0	0	0	0	0	0	0	0	0	0	0	0	0	0
Pfdn2	79	186	312	129	96	253	46	94	0	247	187	200	340	260	117	182	140	302	383	271	315	255	624	304	252	262	152	308	83	360	183	181	168	177	194	191	296	257	104	69	198	261	651	332	313	739	144	159	142
Rnf114	292	267	1035	0	312	204	164	286	0	486	194	252	865	1080	226	322	392	128	0	630	527	0	0	622	211	551	392	231	114	0	617	548	363	392	0	313	635	913	188	0	210	529	0	373	863	1465	180	431	333
C330007P06Rik	44	33	0	71	90	78	61	101	0	100	8	221	190	0	120	0	113	0	19	1	18	0	0	584	0	0	60	0	0	0	246	344	30	0	0	108	0	285	7	0	0	82	283	0	60	605	80	7	22
Neurl1a	0	0	0	0	0	84	0	0	0	0	238	0	0	0	0	0	0	17	0	0	0	0	0	0	0	0	0	0	0	0	0	0	0	0	3	0	0	0	0	0	0	0	0	0	0	0	0	0	0
Srm	1417	1835	886	789	1625	3825	1104	2330	1616	1371	1726	3839	468	2664	2227	2202	594	4505	3499	2652	1702	1271	2466	2551	1932	502	1930	2624	983	560	3902	1507	2796	1705	565	1272	980	1976	1526	2335	813	3229	1903	761	2018	2918	2758	1828	1913
Epha2	0	0	0	0	0	0	1	0	0	0	0	0	0	1	0	0	95	56	0	0	0	0	111	0	0	0	215	2	0	0	0	0	0	0	0	0	0	0	0	0	0	0	0	0	0	910	0	0	1
Rbm14	0	574	0	262	382	517	273	419	0	277	204	773	1005	226	115	459	328	371	645	114	270	137	0	1212	0	354	124	228	172	163	272	194	517	157	49	411	1146	167	213	257	518	725	194	264	709	18	7	0	231
Actn3	0	0	0	0	0	0	0	0	0	0	0	0	165	0	0	0	0	0	0	0	0	0	0	0	0	0	0	0	0	0	0	0	0	0	0	0	0	0	0	0	0	0	0	0	0	0	0	0	0
A530013C23Rik	0	0	0	0	0	0	0	0	0	0	0	0	0	0	0	0	0	0	0	0	0	0	0	0	0	0	0	0	0	0	0	0	0	0	0	0	0	0	0	0	0	0	0	0	0	0	0	0	0
Zdhhc24	0	0	0	0	0	0	23	0	0	0	0	100	0	0	0	273	0	0	0	0	0	0	0	0	0	0	68	0	0	0	0	0	61	0	0	0	418	0	0	0	82	0	0	0	0	0	0	0	0
Bbs1	0	0	0	0	0	0	0	0	0	0	0	0	0	157	0	0	0	0	0	0	0	0	0	0	0	0	0	48	0	0	0	0	0	0	0	0	0	128	0	0	0	97	4	0	0	0	0	0	133
Slc34a3	0	0	0	0	0	0	0	0	0	0	0	0	0	0	0	0	0	0	0	0	0	0	0	0	0	0	0	0	0	0	0	0	0	0	0	0	0	0	0	0	0	0	0	0	0	0	0	0	0
Ndor1	0	96	0	49	0	131	97	1	0	0	551	35	0	0	0	611	35	0	0	17	0	279	0	0	0	152	54	0	10	0	0	18	59	0	0	44	0	43	0	1	0	41	0	0	213	0	52	0	0
Nsmf	0	0	0	0	0	0	0	0	0	0	0	28	0	0	0	0	0	1	0	0	0	0	0	0	0	0	141	0	0	0	0	0	0	14	0	0	0	0	0	257	0	0	0	369	0	0	0	0	0
Prl7a1	0	0	0	0	0	0	0	0	0	0	0	0	0	0	0	0	0	0	0	0	0	0	0	0	0	0	0	0	0	0	0	0	0	0	0	0	0	0	0	0	0	0	0	0	0	0	0	0	0
Prl8a9	0	0	0	0	0	0	0	0	0	0	0	0	0	0	0	0	0	0	0	0	0	0	0	0	0	0	0	0	0	0	0	0	0	0	0	0	0	0	0	0	0	0	0	0	0	0	0	0	0
Pdk1	0	179	0	127	0	21	19	23	0	307	1	138	0	12	11	377	22	109	1	16	276	0	0	293	0	390	9	7	649	0	529	0	0	117	781	0	0	608	257	369	530	5	383	1	472	920	35	0	186
Ptbp1	553	568	0	437	988	95	213	965	0	118	0	240	263	261	0	641	731	304	0	40	760	318	0	806	433	0	296	923	6	229	588	899	208	509	0	383	348	303	293	1000	276	222	478	58	664	234	365	0	433
Mvd	345	0	0	65	150	238	90	310	0	0	0	239	677	0	0	0	0	0	779	0	318	227	0	119	222	212	191	0	164	353	155	0	37	137	0	467	0	0	0	333	148	148	0	0	225	0	39	456	271
Cyba	191	84	78	0	156	181	185	214	0	606	169	77	151	235	0	142	209	170	0	358	295	90	242	232	376	0	51	34	178	0	174	264	168	119	0	0	217	123	12	55	0	22	245	92	0	467	98	146	185
Itih3	0	0	0	0	0	0	0	0	0	0	0	0	0	0	0	0	0	0	0	0	0	0	0	0	0	0	0	0	0	0	0	0	0	0	0	0	0	0	0	0	0	0	0	0	0	0	0	0	0
Tmem110	189	0	0	0	82	0	148	0	2101	3	0	188	260	0	0	153	0	179	194	4	0	6	0	89	0	0	48	163	164	0	0	0	66	0	0	188	0	32	65	0	0	0	0	0	0	0	0	0	214
Sfmbt1	2	140	1	101	0	1	105	1	8	73	45	1	4	1	35	0	0	5	0	12	10	166	3	172	3	86	4	2	27	17	4	1	107	1	53	0	1	1	1	167	143	2	14	1	0	1	1	0	20
Itih1	0	0	0	0	0	0	0	0	0	0	0	0	0	0	0	0	0	0	0	0	0	0	0	0	0	0	0	0	0	0	0	0	0	0	0	0	0	0	0	0	0	0	0	0	0	0	0	0	0
Ihh	0	0	0	0	0	0	0	0	0	0	0	0	0	0	0	0	0	0	0	0	0	0	0	0	0	0	0	0	0	0	0	0	0	0	0	0	0	0	0	0	0	0	0	0	0	0	0	0	0
Prkag3	0	0	0	0	0	0	0	0	0	0	0	0	0	0	0	0	0	0	0	0	0	0	0	0	0	0	0	0	0	0	0	0	0	0	0	0	0	0	0	0	0	0	0	0	0	0	0	0	0
Cryba2	0	0	0	0	0	0	0	0	0	0	0	0	0	0	0	0	0	0	0	0	0	0	0	0	0	0	0	0	0	0	0	0	0	0	0	0	0	0	0	0	0	0	0	0	0	0	0	0	0
Atp7b	0	0	0	0	0	0	0	0	0	0	0	0	0	0	0	0	0	0	0	0	50	0	0	0	0	0	0	0	42	0	0	0	0	0	0	0	0	0	0	0	0	0	0	0	0	0	0	0	0
Defb2	0	0	0	0	0	0	0	0	0	0	0	0	0	0	0	0	0	0	0	0	0	0	0	0	0	0	0	0	0	0	0	0	0	0	0	0	0	0	0	0	0	0	0	0	0	0	0	0	0
Slc4a1	0	0	0	0	0	0	0	0	0	0	0	0	0	0	0	0	0	0	0	0	0	0	0	0	0	0	0	0	0	0	0	0	0	0	0	0	0	0	0	0	0	0	0	0	0	0	0	0	0
Rundc3a	0	0	0	0	0	0	0	3	0	0	0	0	0	0	0	0	6	0	0	0	0	0	0	0	0	0	0	0	0	9	0	0	0	0	0	0	0	0	16	0	0	41	0	0	0	0	0	0	0
Slc4a3	0	0	0	0	73	0	0	0	0	97	1	0	0	0	0	0	0	0	0	0	0	0	0	0	0	0	0	0	0	0	0	0	0	0	0	0	0	4	0	0	0	0	0	0	0	16	0	0	0
Cdt1	1	297	528	191	203	376	215	0	29	127	188	218	612	282	0	301	184	358	428	0	653	0	0	500	204	183	215	584	156	1170	0	518	362	146	0	431	0	599	224	0	203	388	906	0	74	1837	45	243	195
Runx1t1	0	0	0	0	0	0	0	127	342	0	0	0	0	0	0	0	0	0	0	0	161	0	0	0	0	56	0	0	9	0	0	0	0	1	46	0	0	0	16	0	0	29	0	0	0	0	0	15	0
Snai3	0	0	0	0	0	0	0	0	0	0	0	0	0	0	0	0	0	0	0	0	0	0	0	0	0	0	0	0	0	0	0	0	0	0	0	0	0	0	0	0	0	0	0	0	0	0	0	0	0
Aprt	1312	863	760	1068	798	769	749	1264	3229	1372	408	1631	630	942	246	625	337	751	960	1142	1040	312	1057	620	1168	439	827	922	700	933	598	327	579	1655	1	534	1741	604	559	701	542	572	867	814	1228	2996	837	341	854
Gtf2h1	581	863	0	191	104	101	197	386	23	144	169	1	0	0	0	265	193	114	959	186	0	138	4	299	159	0	81	0	177	368	0	362	256	0	0	38	0	127	54	344	55	156	719	160	0	333	241	76	180
Hfe	0	0	0	0	0	0	0	0	0	0	0	0	0	0	0	0	0	0	0	0	0	0	0	0	0	0	0	0	0	0	0	0	0	0	0	0	0	0	0	0	0	0	0	0	0	0	0	45	0
Abhd1	0	0	0	0	0	0	0	0	0	0	0	0	0	0	0	0	0	0	0	0	0	0	0	0	0	0	0	0	0	0	0	0	0	0	0	0	0	0	0	10	0	0	0	0	0	0	0	0	0
Slc5a6	0	7	0	130	0	0	85	0	0	0	0	0	0	0	0	0	101	0	347	0	0	0	0	0	0	0	0	0	0	0	31	0	0	198	0	0	0	0	91	0	0	114	320	0	0	0	0	0	0
Tcf23	0	0	0	0	0	0	0	0	0	0	0	0	0	0	0	0	0	0	0	0	0	0	0	0	0	0	0	0	0	0	0	0	0	0	0	0	0	0	0	0	0	0	0	0	0	0	0	0	0
Nphs1	0	1	9	1	2	0	6	1	0	0	8	1	1	1	4	0	2	4	4	3	3	0	2	1	10	0	3	1	0	0	1	2	2	0	0	0	0	0	2	1	9	7	0	19	2	5	0	0	1
Aplp1	0	0	0	0	0	108	0	47	0	0	0	0	183	0	0	0	0	265	0	0	0	0	0	0	0	76	0	0	0	0	0	0	30	122	0	0	0	0	0	0	0	0	0	206	0	0	0	0	0
Qrich1	294	81	0	303	326	345	170	481	0	70	835	229	172	368	1	68	394	132	4	282	209	154	1	478	313	603	52	612	925	0	513	906	243	1045	0	63	1264	657	449	268	304	472	992	129	187	1	164	208	332
P4htm	0	0	0	0	0	0	0	0	0	0	0	0	0	0	0	0	0	0	0	0	0	0	0	0	0	0	0	0	0	0	0	0	0	0	0	0	0	0	0	0	0	0	0	6	0	0	3	0	0
Usp19	65	1	0	0	13	110	40	213	0	122	1	1	200	0	0	0	4	117	240	40	5	0	0	4	42	0	0	1	0	0	17	0	118	122	0	38	662	5	43	0	0	7	0	250	281	1	0	10	111
Pola1	206	367	6	203	407	28	264	297	437	280	93	311	256	0	0	218	83	395	162	78	110	36	781	651	44	38	191	167	172	0	369	454	72	151	0	532	0	135	259	217	294	112	1	274	0	0	88	121	39
Cdc42	2526	2673	1821	1869	3972	2579	2073	3456	472	1515	2058	4097	3055	3163	2185	2778	3490	2556	2584	2639	2611	3488	2630	3015	2383	2659	3723	2787	1960	4493	1676	2380	2742	2450	2004	3353	1930	2565	2073	3561	3328	2751	3297	4066	3549	4389	2739	2949	2075
Pknox1	0	0	0	0	0	139	7	183	0	0	0	0	0	0	0	9	0	144	0	0	7	0	0	273	0	391	0	194	0	0	0	32	157	110	0	0	0	0	0	0	170	0	0	72	0	0	27	0	15
D130043K22Rik	0	0	0	0	0	0	0	0	0	0	0	0	0	0	0	0	0	0	0	0	0	0	0	0	0	0	0	0	0	0	0	0	0	0	0	0	0	0	0	0	0	0	0	0	0	0	0	0	0
Gmnn	634	1550	1123	297	409	859	903	789	1923	332	631	709	699	1159	585	1629	545	1076	602	723	811	429	2042	494	473	315	566	862	573	733	1053	924	776	595	2013	962	955	618	891	902	531	574	840	866	1286	680	442	583	737
Acot13	0	1	0	0	86	39	13	86	0	129	111	50	134	457	902	156	9	43	0	0	71	164	153	31	115	48	10	24	119	0	88	57	13	0	0	211	219	0	17	0	0	32	149	0	72	386	19	115	45
Zfp184	0	467	0	0	126	26	0	0	0	0	0	179	0	0	507	246	41	408	68	223	0	0	469	0	0	0	0	178	0	0	0	0	151	234	0	455	265	0	0	0	0	85	0	504	533	928	0	0	159
Cyp27b1	0	0	0	0	0	0	0	0	0	0	0	0	0	0	0	0	0	0	0	0	0	0	0	0	0	0	0	0	0	0	0	0	0	0	0	0	0	0	0	0	0	0	0	0	0	0	0	0	0
Cdk4	5559	4030	2355	4025	5849	5178	4923	6009	4762	3017	3009	4628	7176	5131	1509	5785	4797	6739	5645	3678	4719	6051	5248	4799	5101	6496	4300	4938	6496	7888	5230	5661	3963	5685	4034	3661	6710	5542	4134	5087	7471	5367	4457	6577	6171	12419	3301	3520	6556
B4galnt1	0	0	0	0	0	0	74	0	0	61	0	0	0	0	0	31	97	0	0	48	54	0	0	0	0	0	48	0	0	0	0	0	0	0	0	0	0	0	44	0	0	101	0	0	0	0	0	0	67
Mettl1	229	227	238	60	192	132	52	140	254	149	278	140	69	247	95	101	35	165	96	296	236	53	0	235	84	0	162	99	140	0	0	141	155	130	0	132	7	104	32	42	344	363	175	0	96	580	63	242	114
Tspan31	690	439	720	329	586	386	255	528	1866	266	274	563	687	555	216	692	445	638	111	572	483	862	1039	599	548	570	679	630	635	846	363	494	381	491	364	1133	2304	994	158	67	289	1130	371	755	817	1708	502	373	408
Kif5b	873	543	1681	257	455	637	577	572	68	393	731	456	770	618	278	391	563	830	396	187	900	206	0	523	310	304	625	420	197	256	611	180	267	237	428	184	497	842	376	373	690	335	596	895	1188	428	241	256	383
Saal1	521	406	36	352	387	168	352	103	0	134	273	393	439	133	102	161	0	989	792	116	241	47	132	282	376	218	285	304	108	0	201	0	156	709	0	302	634	101	0	95	221	420	287	274	0	1463	285	444	89
Tph2	0	0	0	0	0	0	0	0	0	0	0	0	0	0	0	0	0	0	0	0	0	0	0	0	0	0	0	0	0	0	0	0	0	0	0	0	0	0	0	0	0	0	0	0	0	0	0	0	0
Krt23	0	0	0	0	0	0	0	0	0	0	0	0	0	0	0	0	0	0	0	0	0	0	0	0	0	0	0	0	36	0	0	0	0	0	0	0	0	0	0	0	0	0	0	0	0	0	0	4	0
Cnp	0	0	0	0	74	65	0	0	0	0	0	936	259	0	0	0	0	0	0	0	131	0	0	205	458	0	0	0	0	0	61	0	300	156	0	0	0	101	20	0	0	104	0	0	0	0	110	261	0
Ttc25	8	0	111	2	90	1	0	0	0	12	8	2	0	0	0	8	0	2	5	0	0	39	1641	1	0	0	2	0	0	266	2	0	8	1	0	0	2	0	1	2	3	0	0	0	0	1	0	0	0
Sulf2	12	371	797	0	51	179	193	956	0	166	318	533	916	6	220	101	128	5	44	0	236	26	0	23	280	393	65	572	183	235	38	376	255	308	168	179	4	106	29	33	44	141	0	624	371	58	112	479	205
Sod2	216	234	353	188	487	364	191	306	7	579	573	354	320	594	105	369	232	272	463	432	294	458	465	1080	527	390	201	261	389	491	203	509	287	520	0	253	977	238	412	599	329	293	424	255	96	949	321	425	310
Tmco6	0	0	0	0	268	3	0	99	0	155	0	0	0	0	0	0	0	0	0	0	0	0	0	111	0	0	68	0	0	0	0	0	0	124	0	0	0	0	0	0	0	0	0	0	0	0	0	0	0
Stambp	25	91	0	0	0	0	0	0	0	118	0	0	0	0	0	24	0	163	0	0	102	0	0	110	170	185	25	0	149	0	0	0	4	0	0	310	0	62	79	0	0	0	0	0	0	107	59	22	0
Ezh1	0	235	0	0	0	0	0	0	0	0	0	0	0	0	4	0	0	0	1	0	0	93	0	0	0	0	0	1	0	0	0	0	0	0	134	14	0	0	68	0	0	0	0	0	0	0	9	0	44
Hap1	0	0	0	37	0	0	0	0	0	0	0	0	0	0	0	0	0	0	0	0	39	0	0	0	0	0	0	0	0	0	0	0	0	0	0	0	0	0	0	0	0	0	0	0	0	0	0	0	0
P3h4	48	132	0	0	0	0	98	125	0	0	0	0	0	162	0	0	38	259	0	0	0	0	0	0	0	0	60	0	147	139	0	0	148	0	0	11	362	0	137	0	0	0	0	0	0	763	0	0	0
Ctnnb1	892	1006	1204	678	1020	1196	655	272	2186	846	421	1258	1660	544	449	1067	1173	610	1167	559	384	1262	97	1432	653	903	781	1069	524	1738	1241	1283	1081	467	491	758	1234	879	450	1182	549	498	979	704	1501	1320	224	405	729
Eif1b	251	363	0	249	428	422	300	422	1974	462	257	234	454	0	325	657	448	791	913	271	310	581	677	823	264	556	487	412	421	1391	283	425	244	142	231	671	331	295	242	281	351	746	450	652	635	1341	402	342	314
Klk4	0	0	0	0	0	0	0	0	0	0	0	0	0	0	0	0	0	0	0	0	0	0	0	0	0	0	0	0	0	0	0	0	0	0	0	0	0	0	0	0	0	0	0	0	0	0	0	0	0
Chrd	0	0	0	0	0	0	44	0	0	0	0	0	0	0	0	0	0	0	0	0	0	0	0	0	0	0	0	0	0	0	0	0	0	0	0	0	0	0	0	0	0	0	0	0	0	0	0	0	0
Psmd2	650	1341	50	1246	1194	1766	1494	1567	2355	332	1009	2561	3887	1814	238	3874	1997	2088	1112	1467	1733	1490	291	750	1647	383	1324	1474	716	4819	1957	1495	1446	1842	45	2010	2477	1262	1608	1082	2028	1783	2243	1055	941	4965	705	1452	2097
Syngr3	0	0	0	0	0	0	83	0	0	0	0	0	0	0	0	0	0	0	0	0	0	0	0	177	0	0	0	0	0	0	0	0	0	0	0	0	0	0	0	0	0	0	0	0	0	0	0	0	0
Vars	281	347	0	205	147	156	106	623	0	586	140	187	0	49	104	82	247	537	302	606	304	34	429	1138	290	0	89	349	69	888	1770	345	376	155	0	121	306	313	367	171	325	419	199	70	147	36	70	228	317
Vwa7	1	0	0	0	0	0	0	0	1	0	0	0	0	0	0	0	0	0	0	0	0	0	0	0	0	0	0	0	0	0	0	0	0	0	0	0	0	0	0	0	0	0	0	0	0	0	0	0	0
Hspa1l	0	0	0	0	0	0	0	0	0	0	0	0	0	0	0	0	0	0	0	0	0	0	0	0	0	0	0	0	0	0	0	0	0	0	0	0	0	0	0	0	0	0	0	0	0	0	0	0	0
Slc44a4	0	0	0	0	0	0	0	0	0	0	0	30	0	0	0	0	0	0	0	0	0	0	0	0	0	0	0	0	0	0	0	0	0	0	0	0	0	0	0	0	0	0	0	0	0	0	0	0	0
Msh5	0	0	0	0	0	0	0	39	0	0	0	0	0	0	0	0	0	0	0	0	0	0	0	0	0	0	0	0	0	0	0	0	0	0	0	0	0	0	0	0	0	0	0	0	0	339	0	26	0
Abhd16a	0	192	0	0	0	0	60	0	0	200	0	149	32	0	0	0	100	0	0	0	148	0	0	0	0	55	29	114	0	0	0	0	0	0	0	218	952	133	117	0	0	33	0	310	216	0	0	0	169
Neu1	278	0	0	0	42	83	0	0	0	109	0	0	1	425	0	0	68	320	0	0	251	213	0	4	0	0	98	0	0	0	0	392	91	62	0	0	0	99	0	0	0	0	0	263	35	0	42	0	0
Ddah2	7	500	414	214	930	584	733	614	487	307	593	253	934	1431	0	116	472	807	491	171	837	346	513	132	258	973	509	448	1222	805	1301	707	304	1137	1381	2587	3602	1130	846	148	340	278	244	577	310	2239	50	460	1103
Clic1	0	289	2	86	521	70	163	248	330	167	175	536	316	0	198	0	232	0	378	0	128	156	183	105	91	0	204	47	686	149	510	199	180	79	384	486	723	259	0	140	205	166	282	681	377	417	181	137	347
Lsm2	452	909	909	337	495	406	628	728	2135	408	367	1159	664	549	772	1121	465	1089	1128	516	661	1348	1925	771	943	695	522	729	673	642	1038	754	560	850	1185	904	750	414	481	458	1022	863	1079	744	663	504	908	754	458
Pole	36	0	0	109	0	208	66	0	0	103	77	0	0	350	0	2	93	290	0	0	73	52	0	53	0	0	21	147	0	0	0	208	167	5	0	42	0	0	249	0	298	0	869	5	0	0	67	93	393
Atp1a2	0	0	0	0	0	0	0	0	0	0	0	0	0	0	0	0	0	0	0	0	0	0	0	0	0	0	0	0	0	0	0	0	0	0	0	0	0	0	0	0	0	0	0	0	0	0	0	0	0
Atp1a4	0	0	0	0	0	0	0	0	0	0	0	0	0	0	0	0	0	0	0	0	0	0	0	0	0	0	0	0	0	0	0	0	0	0	0	0	0	0	0	0	0	0	0	0	0	0	0	0	0
Casq1	0	0	0	0	0	0	0	90	0	0	0	0	0	0	0	0	0	0	0	0	0	0	0	0	0	0	0	0	0	0	0	0	0	0	0	0	0	0	0	0	0	0	104	0	0	0	0	0	0
Stx1a	0	0	0	0	8	0	68	0	0	0	0	0	0	0	0	0	0	0	0	0	0	0	0	0	0	0	0	0	0	0	0	0	0	0	0	119	0	0	0	0	0	0	0	288	0	0	0	0	0
Ceacam9	0	0	0	0	0	0	0	0	0	0	0	0	0	0	0	0	0	0	0	0	0	0	0	0	0	0	0	0	0	0	0	0	0	0	0	0	0	0	0	0	0	0	0	0	0	0	0	0	0
Zfp775	0	0	0	0	0	0	0	0	0	0	0	0	0	0	0	0	0	0	0	0	0	0	0	112	0	0	0	0	0	0	0	0	58	0	0	0	0	0	0	0	0	0	213	0	0	0	0	0	0
Scube2	0	0	0	0	0	0	0	0	0	0	0	0	0	0	0	0	0	0	528	0	0	0	0	0	0	0	0	0	0	0	0	0	69	0	0	0	0	0	0	0	0	71	118	0	0	0	0	0	0
Mrpl49	170	175	412	145	451	324	439	485	0	184	578	370	359	441	382	152	112	494	66	267	21	536	1502	300	204	503	386	141	554	1457	230	836	533	668	352	809	925	200	325	178	577	370	505	287	338	1346	202	59	534
Dennd2c	0	0	0	0	0	1	0	0	0	0	0	0	0	0	0	0	0	1	0	0	0	0	0	0	0	0	0	0	0	0	0	0	0	0	0	0	0	0	0	0	0	0	0	0	0	0	0	0	0
Mark3	1	16	0	0	8	324	106	285	191	113	245	106	17	151	0	131	83	0	395	156	153	332	0	349	30	345	344	364	235	147	69	81	29	256	0	0	283	333	103	56	0	478	158	404	349	0	14	64	136
Gatad1	33	76	66	106	6	31	83	181	120	10	127	146	21	0	14	285	51	182	10	52	39	138	210	197	148	53	4	44	6	127	48	0	39	5	84	65	69	56	19	59	19	113	111	3	158	16	41	105	175
Pcdha11	0	0	0	0	0	0	0	0	0	0	0	0	0	0	0	0	0	0	0	0	0	0	0	0	0	0	0	0	0	0	0	0	0	0	0	0	0	0	0	0	0	0	0	0	0	0	0	0	0
2310003L06Rik	0	0	0	0	0	0	0	0	0	0	0	0	0	0	0	0	0	0	0	0	0	0	0	0	0	0	0	0	0	0	0	0	0	0	0	0	0	0	0	0	0	0	0	0	0	0	0	0	0
M6pr	0	634	0	40	113	280	223	98	1123	344	0	574	124	0	373	311	519	403	952	309	328	440	0	696	200	492	219	369	126	700	457	625	256	282	0	0	0	713	75	103	232	191	585	236	514	0	362	0	327
Lrrc8a	0	0	0	0	16	0	1	0	0	12	11	1	0	0	0	90	0	0	0	0	33	94	0	0	52	0	0	0	0	0	0	0	17	0	174	0	0	0	26	0	0	46	0	0	0	0	18	0	1
Mc5r	0	0	0	0	0	0	0	0	0	0	0	0	0	0	0	0	0	0	0	0	0	0	0	0	0	0	0	0	0	0	0	0	0	0	0	0	0	0	0	0	0	0	0	144	0	0	0	0	0
Ppp2r1a	618	1946	540	1483	1471	1485	1002	1583	1	1076	642	1205	2621	612	501	1668	1474	1059	1731	412	1048	933	621	1225	225	1401	1094	729	1139	3282	1350	1169	1397	1240	344	499	3308	1167	1477	1267	984	1582	1437	1537	3297	4214	707	788	1917
Fance	0	0	0	120	0	100	167	165	0	0	0	0	0	0	0	222	0	13	0	0	0	0	0	0	177	0	0	117	0	629	0	0	51	0	11	0	0	0	0	21	0	0	2	0	0	0	0	344	0
Tinf2	202	8	0	432	0	198	209	368	0	3	0	127	550	203	0	661	302	282	12	123	14	250	991	200	146	164	0	150	320	0	0	0	33	112	622	0	0	257	332	1	311	389	0	486	221	0	0	0	226
Tssk4	0	0	0	0	3	0	0	0	0	0	0	0	0	0	0	0	0	0	0	0	0	0	0	0	0	0	0	0	0	0	0	0	0	0	0	0	0	0	0	0	0	0	0	0	0	0	0	0	0
Hapln4	0	0	0	0	0	0	0	0	0	0	0	0	0	0	0	0	0	1	0	0	0	0	0	0	0	0	0	0	0	0	0	0	0	0	0	0	0	0	0	0	0	0	0	0	0	0	0	0	0
Dus3l	0	78	0	0	6	176	0	0	0	60	44	0	283	170	16	0	0	0	5	0	0	0	0	150	0	0	82	358	0	4	0	0	5	3	0	0	0	0	1	0	0	1	0	0	0	0	69	0	0
Gtpbp3	0	0	0	67	0	97	0	52	0	0	0	0	0	0	0	0	0	0	0	0	0	0	0	0	0	0	0	57	0	0	0	0	0	0	0	364	0	0	0	0	0	0	0	0	0	0	0	0	180
Tgfbr1	115	59	0	51	136	34	81	327	0	25	0	0	253	418	207	0	106	100	209	30	307	397	572	1	454	54	58	79	76	68	109	0	236	10	641	33	0	302	92	193	89	0	61	661	0	1735	110	150	350
Homer1	0	0	1	0	0	27	0	0	0	0	0	0	60	270	0	62	0	0	2	257	90	0	0	163	0	0	1	0	0	1	0	111	27	0	0	81	0	0	0	20	87	0	24	43	0	0	95	82	0
Rad51c	0	0	0	0	0	231	0	0	0	0	0	90	0	0	0	0	26	181	286	0	114	109	0	0	0	0	0	0	74	0	30	0	118	0	0	0	0	0	75	0	0	43	0	0	0	713	27	74	0
Gabrb2	0	0	0	0	0	0	0	0	0	0	0	0	0	0	0	0	0	0	0	0	0	0	0	0	0	0	0	0	0	0	0	0	0	63	0	0	0	0	0	0	0	0	0	0	0	0	0	0	0
Cav1	0	0	0	0	0	0	0	0	0	0	0	0	0	0	0	0	0	0	0	0	0	0	0	0	0	0	0	0	0	0	0	0	0	0	0	0	0	0	0	0	0	0	0	0	0	0	92	0	0
Arpp19	415	1497	2140	971	822	583	812	1133	561	361	1430	1737	1187	589	1175	1695	679	1427	970	791	1016	884	473	1176	929	979	779	758	1126	475	1188	1252	630	1642	4019	856	1155	1172	521	1240	772	711	1359	619	1428	571	695	667	881
Bcl2l1	0	0	238	69	123	84	0	0	0	99	0	0	0	0	0	22	67	52	265	0	124	0	0	165	0	131	0	141	0	0	1	535	22	0	0	50	9	0	0	2	13	0	124	0	33	1	0	0	0
Khsrp	50	55	0	21	41	0	50	34	167	0	4	140	0	11	25	35	86	22	16	9	5	74	0	71	0	0	34	8	14	126	30	50	25	33	214	96	0	13	74	10	0	19	3	71	172	9	13	11	87
Dio2	0	0	0	0	0	0	0	0	0	0	0	0	0	0	0	0	0	0	0	0	0	0	0	0	0	0	0	0	0	0	0	0	0	0	0	0	0	0	0	0	0	0	0	0	0	0	0	0	0
Ccdc124	303	500	692	289	88	370	335	997	162	123	251	463	477	497	462	583	164	559	550	384	592	350	711	254	486	298	366	469	779	468	419	472	568	810	316	742	759	288	398	562	354	791	814	496	405	900	629	357	942
Cct4	1541	2517	269	1204	1570	1980	2627	3166	2647	1404	1991	3855	1793	2733	2254	1632	2039	2065	3347	2240	2223	2509	4604	3656	1312	1457	1461	2495	1895	4892	2943	1698	3448	2630	0	334	2320	1356	1622	2089	2091	2806	2562	2649	3290	3796	1564	1744	2279
0610009B22Rik	100	117	0	148	332	98	107	132	0	238	44	268	249	310	0	306	130	0	0	105	101	170	473	80	114	451	177	198	211	209	234	55	130	152	399	38	104	165	56	29	79	97	158	324	46	227	119	180	34
Cpt1c	213	0	0	0	3	0	0	0	0	0	0	0	0	0	0	0	6	2	0	0	0	0	0	0	192	370	0	0	182	0	0	0	0	0	0	0	0	92	79	0	56	0	0	0	0	0	0	0	0
Twist2	0	18	0	0	56	0	11	35	0	0	23	0	0	0	0	0	0	65	0	0	0	0	0	0	0	0	6	0	0	0	98	33	0	18	274	0	0	0	10	0	0	0	0	0	0	0	0	86	0
Zfp655	152	488	0	38	177	59	50	257	0	0	76	97	383	425	0	0	128	3	511	18	260	0	0	168	103	108	131	499	65	311	0	347	14	0	9	159	422	298	43	158	0	301	426	502	542	1174	134	0	533
Rhoa	407	582	405	263	370	84	235	619	0	102	232	336	541	189	312	517	319	315	35	326	326	209	594	612	508	332	322	368	537	1025	342	238	387	703	331	469	980	435	244	308	355	547	604	1340	265	507	463	648	221
Zmiz1	230	194	0	14	80	22	90	407	1	188	208	160	68	0	194	78	116	115	153	0	102	39	224	121	114	338	191	0	103	103	0	140	25	65	295	0	225	282	63	74	32	391	8	277	433	123	126	182	55
Ankrd26	5	318	0	65	231	152	0	141	0	422	0	0	0	426	0	342	30	0	114	114	188	0	5	179	0	73	83	0	0	0	0	294	189	0	0	182	0	102	0	0	421	111	84	0	0	0	32	2	144
Aldh16a1	0	0	0	0	0	0	0	113	0	0	0	0	0	0	0	0	0	0	0	17	0	0	0	0	321	201	0	247	66	11	0	0	0	0	0	253	415	0	0	1	209	0	0	0	364	0	18	0	191
Hnrnpa0	29	156	123	43	45	134	52	204	476	69	68	88	80	118	114	80	34	311	89	156	224	271	2	83	127	74	30	13	34	58	86	5	121	58	222	101	136	57	125	58	39	99	120	81	156	0	93	101	71
Prrg2	0	0	0	27	43	0	0	3	0	0	0	0	0	45	0	8	52	0	157	0	0	26	0	11	0	0	0	0	1	0	0	0	0	0	0	0	89	68	0	0	0	0	32	0	0	0	12	0	0
Hnrnph1	89	1921	1389	568	1055	1358	901	555	4293	617	1632	823	966	926	671	2197	1919	1383	1065	1492	888	407	2117	1735	851	2333	1128	1108	1652	1817	1570	796	1119	873	1427	1233	1740	1341	895	638	1130	1146	1096	1720	1618	532	893	1024	1047
Ift43	66	160	66	75	118	108	62	209	570	277	117	50	520	85	120	451	114	180	143	101	185	0	110	268	160	140	148	52	208	256	177	336	87	64	275	114	245	113	101	150	123	0	331	117	82	0	189	87	154
Id3	2307	410	2114	1264	1286	2299	679	1630	4999	325	2098	3364	4196	798	1568	5522	902	1641	2950	1194	2209	1282	593	2116	1718	141	2245	2271	685	1561	2277	1884	3963	555	757	4229	10543	7073	612	1927	3429	2120	2599	11375	3055	3218	780	83	3137
Tcap	0	0	0	0	0	0	0	0	0	0	0	0	0	0	0	0	0	0	0	0	0	0	0	0	0	0	0	0	0	0	0	0	0	0	0	0	0	0	0	0	0	0	0	0	0	0	0	0	0
Arid1a	121	0	13	1	314	248	195	63	253	312	466	169	436	5	0	0	150	181	360	0	306	3	12	130	114	182	76	0	200	65	490	461	77	59	4	98	236	247	157	144	175	128	0	239	698	0	60	219	13
Crlf1	0	0	0	0	0	0	0	0	0	0	0	0	0	0	0	0	0	0	0	0	0	0	0	0	0	0	0	0	0	0	0	0	0	0	0	0	0	0	0	0	0	0	0	0	0	0	0	0	95
Ctsd	38	168	258	139	112	91	113	79	0	89	75	322	271	147	190	134	142	19	0	0	182	0	45	251	0	172	155	85	0	218	125	101	135	85	0	120	111	70	46	91	79	31	85	388	0	185	49	109	121
Rplp1	971	1355	1142	860	1051	1314	755	1297	2740	973	1351	1527	892	1430	967	1552	922	1102	1305	1865	1047	1982	2273	1145	1774	1534	705	1533	1337	1429	1626	1259	1198	1169	483	1236	622	937	985	1575	1708	1742	1458	1112	1357	2000	1098	1493	1136
Cabs1	0	0	0	0	0	0	0	0	0	0	0	0	0	0	0	0	0	0	0	0	0	0	0	0	0	0	0	0	0	0	0	0	0	0	0	0	0	0	0	0	0	0	0	0	0	0	0	0	0
Hmgcll1	0	0	0	0	178	0	0	0	1	0	0	0	0	0	0	0	0	0	0	0	71	0	0	0	0	0	0	0	0	0	0	0	0	0	0	226	0	43	76	0	92	0	0	0	0	0	74	0	0
Ttc9b	0	0	0	0	0	0	0	0	0	0	0	0	0	0	0	0	0	0	0	0	0	0	0	0	0	0	0	0	0	0	0	0	0	0	0	0	0	0	0	0	0	0	0	0	0	0	0	0	0
Phox2a	0	0	0	0	0	0	0	0	0	0	0	0	0	0	0	0	0	0	0	3	0	0	0	0	0	0	0	0	0	0	0	0	0	0	0	0	0	0	0	0	0	0	0	0	0	0	0	0	0
Abhd8	0	0	0	54	0	0	0	0	0	0	196	41	0	0	189	207	85	0	0	0	19	0	0	207	172	0	85	19	0	3	0	161	0	0	0	0	0	0	0	216	0	0	0	126	1	0	35	0	98
Ift22	0	205	153	80	229	126	44	177	986	65	124	189	83	115	0	82	139	0	67	143	51	0	173	89	0	173	110	61	47	0	4	0	94	0	273	225	100	79	106	117	225	126	225	331	370	0	33	190	178
Fzd3	219	391	0	65	106	10	58	284	0	303	207	0	597	288	336	534	1	0	226	0	446	382	7	392	0	510	63	310	1	491	87	4	129	63	0	14	0	103	38	344	379	426	175	568	537	0	208	0	273
1700008O03Rik	0	0	0	0	0	0	0	0	0	0	0	0	0	0	0	0	0	0	0	0	0	0	0	0	0	0	4	0	0	0	0	0	0	8	0	0	0	0	0	0	0	0	0	0	0	0	0	0	0
Mid1ip1	0	0	0	0	0	0	0	64	0	0	0	0	0	0	0	0	49	0	167	106	0	91	0	0	0	0	0	44	0	0	0	0	77	175	0	0	283	0	0	51	179	0	0	0	297	0	0	0	252
Ap2s1	500	435	275	413	492	247	433	632	551	563	332	782	610	609	604	570	497	565	222	200	116	154	931	182	698	360	489	576	614	1188	331	761	423	493	851	456	583	547	245	563	592	616	277	289	804	1432	492	533	423
Fgfrl1	0	0	0	0	106	0	0	0	0	0	0	0	0	0	0	0	0	78	0	0	1	0	0	0	0	0	0	0	0	0	4	249	90	0	0	0	0	219	0	0	70	0	0	0	0	0	0	0	361
4930432K21Rik	0	0	0	0	0	0	0	0	0	0	0	0	0	0	0	0	0	0	0	0	0	0	0	0	0	0	0	0	0	0	0	0	0	0	0	0	0	0	0	0	0	0	0	0	0	0	0	0	0
Fhl2	84	0	0	445	90	0	341	0	0	0	0	0	0	0	0	0	418	1	0	0	160	0	0	0	0	0	0	0	0	0	44	0	0	0	775	0	0	0	0	0	0	0	0	0	0	0	0	537	0
Emc10	65	199	0	199	158	94	323	619	0	146	102	18	152	196	0	317	204	189	157	90	291	118	372	223	498	441	172	210	491	226	821	292	279	94	130	216	0	167	265	158	0	329	248	731	653	1185	41	136	144
Clstn3	0	0	0	0	0	0	0	0	0	0	0	0	0	0	0	0	0	0	0	0	0	0	0	0	0	0	0	0	0	0	0	0	0	0	0	0	0	0	0	0	0	0	0	0	0	0	0	0	0
Fbxw9	0	0	0	0	181	0	0	106	0	0	205	113	222	0	0	0	0	0	0	174	164	0	0	117	0	0	0	0	56	0	0	162	10	0	0	259	876	0	68	27	0	0	0	0	0	902	0	0	0
Spib	0	0	0	0	0	0	0	0	0	0	0	0	0	0	0	0	0	0	0	0	0	0	0	0	0	0	0	0	0	0	0	0	0	0	0	0	0	0	0	0	0	0	0	0	0	0	0	0	0
Fnbp4	158	0	0	65	16	100	30	265	0	101	85	186	126	180	0	46	0	10	0	0	336	0	2	173	187	22	41	15	0	216	58	52	8	0	22	184	312	91	19	0	26	24	90	195	28	0	0	38	75
Cers4	0	0	0	0	0	0	0	0	0	60	0	0	22	0	0	293	0	0	0	0	0	0	0	0	0	0	0	0	0	0	0	0	0	0	0	236	0	0	0	0	7	0	0	0	0	0	0	0	0
Scrn3	0	0	0	0	6	89	0	0	0	55	0	0	0	0	0	0	0	35	83	0	0	0	0	48	90	0	27	0	88	278	0	0	36	0	0	0	0	170	0	0	0	20	0	0	442	1081	0	0	106
Phax	549	538	241	164	215	83	321	917	408	48	640	362	511	330	324	345	464	541	610	317	668	739	493	785	577	155	77	672	285	125	202	1078	455	163	230	366	239	436	187	156	243	297	666	596	428	239	483	293	251
Tle1	0	28	0	235	459	100	61	0	839	117	9	113	0	0	0	964	0	346	18	12	0	0	0	0	0	142	104	318	0	0	0	4	109	0	1252	42	0	54	99	96	511	160	99	139	171	0	56	187	8
1700109H08Rik	0	0	0	0	0	0	0	0	0	0	0	0	0	0	0	0	68	0	0	0	0	0	0	0	0	0	0	0	0	0	0	19	0	0	0	0	0	0	0	0	0	0	0	0	0	0	0	0	0
Relt	0	0	0	0	0	65	0	0	0	0	0	0	0	0	0	0	0	0	345	0	0	0	0	0	0	0	0	0	0	0	0	0	0	0	0	0	0	0	0	0	0	0	0	0	0	0	0	0	0
Snrpb2	327	512	423	270	232	478	391	700	1266	265	508	483	350	886	809	578	178	531	52	213	1020	363	1154	454	489	458	308	504	277	525	214	313	478	517	16	830	445	343	387	540	623	382	336	567	408	463	283	470	729
Ubc	367	137	129	202	418	237	185	154	716	273	179	142	639	192	97	227	588	177	137	151	310	199	148	460	82	142	334	61	317	643	255	308	155	259	388	607	266	395	223	198	292	327	158	557	348	477	216	383	116
Prpf31	178	311	300	349	152	365	409	657	484	97	1	545	400	253	226	432	72	201	296	224	0	122	383	161	95	307	157	0	182	1098	234	663	630	654	0	269	994	84	70	415	180	682	1115	507	777	0	334	52	783
Sertad1	0	0	0	89	0	0	0	95	0	170	0	0	0	0	0	0	79	79	0	0	0	0	242	92	0	0	0	0	0	0	0	112	42	0	0	0	0	0	106	0	0	114	0	0	0	0	36	0	0
Carhsp1	33	164	212	50	0	37	41	63	0	48	208	63	72	56	86	91	225	153	217	182	191	62	218	191	258	255	60	0	43	0	97	0	76	45	237	0	78	124	30	36	92	0	345	50	156	261	61	0	157
Elk3	0	0	164	0	183	0	0	0	670	5	0	0	0	0	107	0	0	195	0	0	0	0	0	0	81	0	0	0	20	0	0	159	25	7	0	0	0	0	0	0	57	0	0	0	0	0	25	68	0
Herpud2	0	0	0	0	155	14	57	0	665	0	0	0	0	0	0	0	0	0	141	0	40	0	0	0	0	138	88	90	10	0	4	0	0	0	0	0	345	0	50	17	86	0	0	113	0	0	0	62	155
Rdh13	0	0	0	71	52	0	0	0	0	34	19	49	0	0	0	0	0	140	0	0	31	1	0	1	149	0	0	0	143	0	0	0	41	0	0	0	0	0	0	0	0	0	0	50	0	0	0	0	0
Adam21	0	0	0	0	0	0	0	0	0	0	0	0	0	0	0	0	0	0	0	0	0	0	0	0	0	0	0	0	0	0	0	0	0	0	0	0	0	0	0	0	0	0	0	0	0	0	0	0	0
Nutf2	417	361	504	255	488	375	473	589	437	376	454	546	377	688	466	939	385	439	378	711	496	546	740	605	415	398	354	640	520	574	769	411	356	481	664	282	583	314	273	478	567	579	813	503	644	1275	364	456	637
Fut1	0	0	0	0	0	0	0	0	0	0	0	0	0	0	0	0	0	0	0	0	0	0	0	0	0	0	0	0	0	0	0	0	0	0	0	0	0	0	0	0	0	0	0	0	0	0	0	0	0
Arpc5	691	287	458	693	623	311	184	496	1199	673	154	678	1230	845	785	859	482	291	305	637	847	579	910	469	924	829	749	485	223	499	417	924	1008	690	1232	581	664	1075	269	600	331	442	633	467	941	508	463	492	629
Rnf151	0	0	0	0	0	0	0	0	0	0	0	0	0	0	0	0	0	0	0	0	0	0	0	0	0	0	0	91	0	0	0	0	0	0	0	0	0	0	0	0	0	0	0	0	0	0	0	0	72
Elavl2	55	0	0	0	34	64	0	0	1	0	0	0	139	5	0	0	25	0	0	62	2	105	0	0	0	0	164	0	1	0	0	0	27	0	0	0	35	0	1	0	4	0	0	266	0	0	0	0	156
Pou2f2	0	0	0	0	0	0	0	1	0	0	0	0	0	0	0	0	0	0	0	1	0	0	0	0	3	0	0	0	0	0	0	0	5	0	0	0	0	0	0	0	0	0	0	0	0	0	0	0	0
Mgst1	198	0	0	72	80	0	51	0	0	171	74	41	85	0	0	86	87	86	236	124	95	0	0	0	68	57	141	0	0	208	281	70	14	63	0	79	434	0	15	79	153	134	103	446	0	0	0	60	0
Nfib	0	0	0	0	0	0	6	0	0	0	0	0	0	0	0	0	0	126	0	0	0	0	0	0	0	0	0	0	0	0	0	0	0	0	0	0	4	0	0	0	0	0	0	0	0	0	13	0	0
Htr3b	0	0	0	0	0	0	0	0	0	0	0	0	0	0	0	0	0	0	0	0	0	0	0	0	0	0	0	0	0	0	0	0	0	0	0	0	0	0	0	0	0	0	0	0	0	0	0	0	0
Rab25	0	0	0	0	0	0	0	0	0	0	0	0	0	0	0	0	0	0	0	109	0	0	0	0	0	0	0	0	0	0	0	0	0	0	0	0	0	0	0	0	0	0	0	0	0	0	0	0	0
Ubqln4	378	28	0	34	1	85	0	251	17	51	12	105	83	79	0	169	23	18	172	4	123	283	16	577	263	0	122	137	0	31	116	53	70	254	0	8	103	42	61	188	11	116	51	417	478	1716	32	0	12
Rbfox1	0	0	0	0	0	0	0	5	0	79	0	0	0	0	0	0	0	0	0	0	0	0	0	0	0	0	0	0	0	0	0	0	0	0	0	0	0	0	0	0	0	0	0	0	0	0	0	0	0
Rps18	2105	2293	1352	1608	2344	2189	1977	2904	1985	2456	2179	2564	2540	3249	983	3164	1703	2770	2289	2757	1428	3558	3727	2242	2959	2856	1665	2023	2407	2915	2133	2120	2052	1896	1164	2075	2801	2528	1712	2283	3010	3659	2348	2805	3371	7587	1694	2857	2378
Rpl10	1850	1766	1220	1332	2466	1676	1360	2548	2011	1858	1620	2103	2216	2928	849	2766	1361	2314	977	2568	2320	2802	3080	2141	1567	2180	1544	1436	2194	2643	1777	2397	1941	1896	4364	2089	1276	1942	1774	1855	2842	2540	2912	2591	2264	5858	1929	2107	2388
Rps15a	785	807	390	432	738	717	417	1054	1689	655	622	709	724	1147	424	843	484	973	791	1044	684	1156	1239	707	629	742	626	635	688	829	837	839	731	742	428	473	489	690	424	573	839	1102	1597	775	912	2445	753	851	877
Ncaph2	518	532	41	159	470	758	347	322	1504	871	567	656	573	335	165	0	354	562	100	601	311	1013	1109	454	102	570	210	92	373	1016	1183	108	528	588	863	444	538	269	393	433	482	476	456	0	570	117	126	238	234
Hipk1	133	105	0	0	0	0	0	189	0	169	15	107	0	0	2	0	32	26	18	48	22	0	344	337	62	8	0	0	72	29	31	0	22	58	0	0	0	125	6	0	0	265	0	85	416	0	56	158	3
Gprc5b	0	0	0	10	0	64	0	0	0	6	0	4	0	0	0	0	19	0	0	0	0	0	0	0	0	0	0	0	0	4	0	0	35	0	0	0	0	0	0	0	0	0	0	0	0	0	0	0	0
Man1a2	55	178	0	205	186	241	90	407	0	154	16	185	14	0	178	0	6	81	166	56	272	329	0	0	30	266	264	42	0	81	85	306	79	37	0	77	31	159	73	0	68	23	18	664	386	0	157	84	120
Ceacam5	0	0	0	0	0	0	0	0	0	0	0	0	0	0	0	0	0	0	0	0	0	0	0	0	0	0	0	0	0	0	0	0	0	0	0	0	0	0	0	0	0	0	0	0	0	0	0	0	0
Tppp2	0	0	0	0	0	0	0	0	0	0	0	0	0	0	0	0	0	0	0	0	0	0	0	0	0	0	0	0	0	0	0	0	0	0	0	0	0	0	0	0	0	0	0	0	0	0	0	0	0
Acyp1	152	0	47	62	33	23	59	111	0	135	137	16	76	109	18	82	56	138	105	33	0	52	112	34	35	79	27	0	168	97	59	40	13	39	0	67	40	37	42	76	97	79	78	105	53	355	11	124	65
Cldn13	0	0	0	0	0	0	0	0	0	0	0	0	0	0	0	0	0	0	0	0	0	0	0	0	0	0	0	0	0	0	0	0	0	0	0	0	0	0	0	0	0	0	0	0	0	0	0	0	0
Cd163	0	0	0	0	0	0	0	0	0	0	0	0	0	0	0	0	0	0	0	0	0	0	0	0	0	0	0	0	0	0	0	0	0	0	0	0	0	0	0	0	0	0	0	0	0	0	0	0	0
Hdac5	219	0	0	0	0	0	0	75	0	0	0	0	0	0	0	5	42	0	0	19	0	0	0	0	0	0	0	0	9	0	0	0	1	0	0	0	4	0	0	0	0	0	0	0	1	602	0	0	0
Rala	645	427	284	333	470	399	236	342	406	539	193	255	69	400	146	299	345	489	547	279	571	265	1258	555	112	214	171	309	122	339	126	459	272	303	982	455	361	413	400	232	394	596	624	514	395	581	259	454	343
Clec3a	0	0	0	0	0	0	0	0	0	0	0	0	0	0	0	0	0	0	0	0	0	0	0	0	0	0	0	0	0	0	0	0	0	0	0	0	0	0	0	0	0	0	0	0	0	0	0	0	0
Vdac3	1098	1165	530	695	1247	699	841	1627	1193	926	764	1699	889	2208	671	1428	608	1310	868	1120	974	1529	1596	1420	977	894	1161	782	902	1402	748	1533	1113	968	955	791	2499	1123	830	760	1684	1527	945	1702	1801	3452	855	938	1606
Slc1a7	0	0	0	0	0	0	0	0	0	0	0	0	0	0	0	0	0	0	0	0	0	0	0	0	0	0	0	0	0	0	0	0	0	0	0	0	0	0	0	0	0	0	0	0	0	0	0	0	0
Vps72	352	645	586	501	636	252	412	983	1227	197	772	845	586	699	197	495	494	516	423	597	633	820	571	784	583	695	324	873	398	1730	844	615	470	360	1007	1082	2007	513	487	669	268	621	811	714	556	1309	189	833	961
Gabpa	0	211	0	293	170	4	99	46	0	101	2	17	0	0	29	133	32	0	2	4	0	0	0	8	167	125	3	111	196	0	0	258	165	0	0	1	0	0	156	114	115	7	104	5	353	0	59	106	0
Bmp7	0	0	0	0	342	0	101	162	0	127	0	363	0	0	11	0	0	0	0	202	0	0	1493	0	0	0	0	0	204	0	0	0	0	170	0	0	0	296	0	0	0	0	0	0	0	798	0	254	304
Dynll1	2602	3459	2792	2242	2472	2837	2744	3141	4984	3569	3083	2682	3783	5194	3455	5694	3823	4306	2794	4149	4470	2431	5829	2761	3681	3305	3288	3177	3193	5967	2314	2618	2980	3165	4735	3751	6582	5361	2194	3335	4063	3765	4058	7044	4393	4744	2296	4770	2933
Pdcl	0	0	0	160	75	10	8	188	0	137	0	0	499	1	0	0	225	0	0	0	20	0	0	266	44	332	37	0	51	0	0	0	71	77	0	146	0	425	71	290	1	116	152	70	132	0	98	49	169
Tmem184b	439	131	0	0	0	0	41	0	0	0	136	0	0	0	1	0	171	295	0	0	0	0	0	0	12	0	76	0	0	0	0	69	0	4	0	206	0	59	0	10	0	0	269	0	0	0	0	44	37
Gm5965	0	0	0	0	0	0	0	0	0	0	0	0	0	0	0	0	0	0	0	0	0	0	0	0	0	0	0	0	0	0	0	0	0	0	0	0	0	0	0	0	0	0	0	0	0	0	0	0	0
Rsph14	0	0	0	0	0	0	0	0	0	0	0	0	0	0	0	0	0	0	0	0	0	0	0	0	0	0	0	0	0	0	0	0	0	0	0	0	0	0	0	0	0	0	0	0	0	0	0	0	0
Nf2	0	0	0	1	0	0	47	20	0	0	44	54	248	0	0	0	115	0	0	0	4	65	0	113	79	0	18	53	25	53	0	0	142	0	0	0	0	3	40	0	29	0	228	6	267	0	0	0	1
Cabp7	0	0	0	0	0	0	0	0	0	0	0	0	0	0	0	0	0	0	0	0	0	0	0	0	0	0	0	0	0	0	0	0	0	0	0	0	0	0	0	0	0	0	0	0	0	0	0	0	0
Zmat5	26	72	219	65	101	121	60	136	226	56	0	49	209	169	102	111	60	0	118	113	107	99	95	309	126	167	64	134	86	53	259	96	183	25	0	40	132	39	129	28	147	64	88	123	149	339	51	112	54
Ewsr1	592	1095	25	345	678	510	951	711	89	432	431	1388	806	347	8	705	361	613	856	444	617	630	507	1165	248	1645	845	657	380	1405	818	195	388	787	921	973	1849	780	376	1007	631	886	580	2066	1124	265	109	745	1162
Ap1b1	11	558	0	205	39	207	49	0	0	275	412	352	11	0	0	0	469	0	0	0	0	53	0	0	0	33	244	334	0	336	0	825	56	1	151	0	0	0	141	214	363	147	313	0	0	0	1	1	340
Derl3	0	0	0	0	0	0	0	28	0	18	0	0	0	177	0	0	0	0	0	75	0	0	0	0	0	0	5	0	0	0	0	0	0	0	0	0	0	20	0	0	0	0	0	147	0	0	59	0	0
Gstt4	0	0	0	0	0	0	0	0	0	0	0	0	0	0	0	0	0	0	0	0	0	0	0	0	0	0	0	0	0	0	0	0	0	0	0	0	0	0	0	0	0	0	0	0	0	0	0	0	0
Tbx1	0	231	0	0	423	0	470	361	1260	59	0	0	0	0	0	0	734	1866	0	159	101	0	721	0	111	0	154	0	80	0	96	0	0	663	466	0	5	84	111	0	293	0	128	0	0	2168	0	147	272
Gnat2	0	0	0	1	0	0	0	0	0	0	0	0	0	0	0	0	0	0	0	0	0	0	0	0	0	0	0	0	0	0	0	0	0	167	0	13	0	0	0	0	0	0	0	0	0	0	0	0	0
Bcl2l13	11	101	453	100	124	349	130	115	0	185	0	178	0	51	0	0	21	7	0	0	226	78	0	174	160	0	1	219	0	0	0	0	36	0	0	0	0	436	221	0	156	32	125	31	1329	0	0	0	0
2610028H24Rik	0	0	0	0	0	0	0	0	0	0	0	0	0	0	0	0	0	0	0	0	0	0	0	0	0	0	0	0	0	0	0	0	0	0	0	0	0	0	0	0	0	0	0	0	0	0	0	0	0
Spatc1l	0	0	0	0	0	0	0	0	0	0	0	0	0	0	0	0	0	0	0	0	0	0	0	0	0	0	0	0	0	0	0	0	0	0	0	0	0	0	0	0	0	0	0	0	0	0	0	0	0
Dqx1	25	18	47	13	3	0	0	6	1286	1	90	0	0	0	11	0	0	28	0	9	0	27	0	0	27	206	1	0	0	14	8	0	0	7	0	0	0	0	422	62	0	0	1190	8	8	0	0	0	7
Ccl8	0	0	0	0	0	0	0	0	0	0	0	0	0	0	0	0	0	0	0	0	0	0	0	0	0	0	0	0	0	0	0	0	0	0	0	0	0	0	0	0	0	0	0	0	0	0	0	0	0
Lnpk1	0	30	0	20	18	63	55	26	0	21	0	231	0	217	98	37	83	75	215	11	0	89	0	132	82	55	113	7	114	156	118	178	122	21	0	13	263	156	0	154	122	9	0	18	0	22	7	50	139
Prr29	0	0	0	0	0	0	0	0	0	0	0	0	0	0	0	0	0	0	0	0	0	0	0	0	0	0	0	0	0	0	0	0	0	0	0	0	0	0	0	0	0	0	0	0	0	0	0	0	0
Tmem8c	0	0	0	0	0	0	0	0	0	0	0	0	0	0	0	0	0	0	0	0	0	0	0	0	0	0	0	0	0	0	0	0	0	0	0	0	0	0	0	0	0	0	0	0	0	0	0	0	0
Fam163b	0	0	0	0	0	0	0	0	0	0	0	0	0	0	0	0	0	0	0	0	0	0	0	0	0	0	0	0	0	0	0	0	0	0	0	0	0	8	0	0	0	0	0	0	0	0	0	0	0
Trpm5	0	0	0	0	0	0	0	0	0	0	0	0	0	0	0	0	0	0	0	0	0	0	0	0	0	0	0	0	0	0	0	0	0	0	0	0	0	0	0	0	0	0	0	0	0	0	0	0	0
Ascl2	0	0	0	0	0	0	42	0	0	0	0	0	0	0	0	0	0	0	0	0	0	0	0	0	0	0	0	0	0	0	0	0	0	0	0	0	0	0	0	0	0	0	0	0	0	0	0	0	0
Rarres2	0	0	0	0	0	0	0	26	0	0	0	0	0	0	0	0	0	0	0	0	0	0	0	0	0	0	1	0	48	0	0	0	0	0	0	0	0	0	1	0	0	0	0	0	0	0	0	0	0
Pttg1ip	0	173	0	0	998	144	59	341	0	329	835	376	0	0	0	0	452	249	446	75	242	376	86	238	121	284	189	319	325	405	0	0	0	136	0	420	618	293	0	0	0	201	527	1211	0	0	0	241	293
Trpm2	2	0	2	0	4	17	7	0	4	0	0	0	0	0	10	4	0	0	2	0	2	5	0	10	0	0	0	4	0	1	2	4	2	0	20	1	0	0	6	4	0	0	2	0	0	0	0	12	0
Ube2g2	0	0	631	69	164	2	119	20	0	0	226	367	0	187	0	4	136	6	0	0	219	0	0	85	0	131	73	703	0	0	0	0	117	148	0	0	0	156	0	156	0	147	0	0	157	770	70	124	0
Mpo	0	0	0	0	0	0	0	0	0	0	0	0	0	1	0	0	0	0	0	0	0	0	0	0	0	1	0	1	0	0	0	0	0	0	0	0	0	0	0	0	0	0	0	0	0	0	0	0	0
Lpo	0	0	0	0	0	0	0	0	0	0	0	0	0	0	0	0	0	0	0	0	0	0	0	0	0	0	0	0	0	0	0	0	0	0	0	0	0	0	0	0	0	0	0	0	0	0	0	0	0
Met	0	0	0	0	0	0	0	0	0	0	0	0	0	0	0	0	0	0	0	190	196	0	0	153	0	0	0	0	0	0	0	0	0	0	0	0	0	4	0	0	0	0	0	0	0	0	0	0	0
Slc16a12	0	33	0	0	0	0	0	155	0	0	0	0	0	0	0	0	0	0	0	0	286	0	0	0	0	0	0	0	0	0	0	0	0	7	0	0	0	0	0	0	0	0	0	0	0	0	0	0	0
Syn2	0	0	0	0	0	0	0	0	0	0	0	0	0	0	0	0	0	0	0	0	0	0	0	0	0	0	0	0	0	0	0	0	0	0	0	0	0	0	0	0	0	0	0	0	0	0	0	0	0
Elk1	0	0	0	0	0	0	0	0	0	0	0	0	171	0	137	8	0	15	158	0	0	0	0	0	0	0	0	0	0	0	0	0	0	0	0	13	0	0	0	0	0	0	0	0	0	0	0	0	0
Nav1	93	1	0	0	47	0	3	21	3	0	5	0	0	0	392	413	0	56	0	127	57	312	0	74	0	0	1	234	0	13	0	6	32	403	0	522	432	0	24	151	0	0	0	17	1	0	48	141	174
Tnpo1	260	440	1145	313	195	289	202	554	17	549	298	87	44	357	65	598	593	525	548	528	471	2	33	16	461	656	337	376	604	474	500	360	225	178	490	57	931	679	317	361	451	95	888	0	351	39	245	204	183
Myod1	0	0	0	0	0	0	0	0	0	0	0	0	0	0	0	0	0	0	0	0	0	0	0	0	0	0	0	0	0	0	0	0	0	0	0	0	0	0	0	0	0	0	0	0	0	0	0	0	0
Otog	0	0	0	0	0	0	0	0	0	0	0	0	0	0	0	0	0	0	0	0	0	0	0	0	0	0	0	0	0	0	0	0	0	0	0	0	0	0	0	0	0	0	0	0	0	0	0	0	0
Rnmt	764	744	133	139	188	223	260	334	1912	232	604	857	269	197	339	575	420	412	536	463	544	189	733	191	350	453	180	450	433	523	6	511	527	294	571	107	604	311	457	185	811	383	899	469	198	1749	504	173	871
Kcnq1	0	0	0	0	0	0	0	0	0	0	0	0	0	0	0	0	0	0	0	0	0	0	0	0	0	0	0	0	0	0	0	0	0	0	0	0	0	0	0	0	0	0	0	0	0	0	0	0	0
Srp14	979	445	670	310	580	602	452	740	1540	772	261	808	543	1009	961	541	735	661	418	967	737	856	1015	413	618	706	467	478	593	1022	286	745	193	567	1123	734	831	811	313	495	633	432	1004	640	696	1171	539	612	725
6330409D20Rik	0	0	0	0	0	0	0	0	0	0	0	0	0	0	0	98	0	0	0	0	0	0	0	0	0	0	0	0	0	0	0	0	0	0	0	0	0	4	0	0	0	0	0	0	0	0	0	0	0
Cdk9	159	297	250	134	135	237	270	363	0	0	0	180	364	167	0	294	68	0	204	398	24	0	0	128	0	142	96	139	122	0	436	392	90	102	0	0	24	122	150	439	386	416	99	0	0	534	119	150	217
Tor2a	212	300	0	70	0	0	39	111	0	0	124	463	152	102	254	0	128	0	165	0	335	0	493	83	130	91	161	0	132	591	0	137	117	0	0	284	244	198	37	0	130	75	0	203	0	634	47	0	314
Fpgs	0	577	0	105	123	241	58	0	0	1	206	0	0	0	0	282	0	0	0	0	0	0	0	193	0	0	106	0	0	0	0	212	98	0	0	0	0	83	142	0	0	0	0	0	0	0	0	154	0
Mkl2	0	33	0	0	93	10	1	14	0	26	82	0	3	0	0	0	83	61	0	0	24	0	98	1	0	0	7	0	0	1	21	89	3	0	83	0	41	146	6	0	35	1	0	0	26	0	15	2	9
Cbx5	382	386	690	356	1272	769	766	589	1447	901	378	387	3200	125	576	804	650	912	711	825	1538	429	1735	1285	594	1644	1195	79	495	1245	1418	2328	1029	1313	3193	1090	1055	1229	974	843	923	1119	1127	798	825	2831	533	885	1124
Odam	0	0	0	0	0	0	0	0	0	0	0	0	0	0	0	0	0	0	0	0	0	0	0	0	0	0	0	0	0	0	0	0	0	0	0	0	0	0	0	0	0	0	0	0	0	0	0	0	0
Apobec3	0	0	0	0	0	0	0	0	0	0	0	64	140	0	0	0	0	0	0	0	0	0	0	0	0	0	0	0	0	0	0	0	16	0	0	0	188	67	27	0	0	0	158	6	0	0	0	0	0
St6galnac1	0	0	0	0	0	0	0	0	0	0	0	0	0	0	0	0	0	0	0	0	0	0	0	0	0	0	0	0	0	0	0	0	0	0	0	0	0	0	0	0	0	0	0	0	0	0	0	0	0
Taf7l	0	0	0	0	0	0	0	0	0	0	0	0	0	0	0	0	0	0	0	0	0	0	0	0	0	0	0	0	0	0	0	0	0	0	0	0	0	0	0	0	0	0	0	0	0	0	0	0	0
Sardh	0	0	0	0	0	0	0	0	0	0	0	0	0	0	0	0	0	0	0	0	0	0	0	0	0	0	0	0	0	0	0	0	0	0	0	0	0	0	0	0	0	0	0	0	0	0	0	0	0
Vav2	0	0	0	0	29	0	18	0	162	0	0	12	0	0	4	0	0	0	0	0	18	0	0	34	0	0	0	0	0	0	0	239	0	0	84	0	2	0	0	1	0	0	0	0	0	0	0	0	0
Tex15	0	0	0	0	0	0	0	0	0	0	0	0	0	0	0	0	66	0	445	0	0	0	0	0	0	0	0	0	0	0	0	0	0	0	0	0	0	0	0	0	0	0	0	0	0	0	0	0	0
Ppp2cb	78	107	0	78	109	308	191	193	0	67	643	277	197	137	326	67	477	139	96	195	88	208	33	153	292	234	257	372	85	93	118	85	72	145	147	113	176	255	61	250	242	85	427	48	329	429	149	37	377
G0s2	0	65	0	0	0	0	0	0	0	0	236	0	56	0	0	0	86	116	118	99	0	5	0	0	0	0	0	0	149	0	0	0	0	117	355	0	396	0	0	0	96	0	84	0	0	0	0	0	0
Dmap1	166	0	0	0	164	76	54	330	0	130	24	2	336	502	0	0	386	249	98	12	151	0	512	381	161	134	189	0	249	0	230	131	215	90	305	209	343	441	0	115	71	0	259	510	0	0	186	480	450
Pla2g12b	0	0	0	0	0	0	0	0	0	69	0	0	0	0	0	0	17	0	0	0	0	0	0	0	0	0	0	0	0	0	0	0	0	0	0	0	0	0	0	0	0	0	0	0	0	0	0	0	0
Mcu	1	160	0	179	0	0	4	0	0	0	0	143	0	0	0	32	0	103	0	38	0	401	0	49	191	0	3	62	41	39	1	254	6	0	0	2	0	2	34	0	0	39	0	24	0	0	8	0	1
Oit3	0	0	0	0	0	0	0	0	0	0	0	0	0	0	0	0	0	0	0	0	0	10	0	0	0	0	0	0	0	0	0	0	0	0	0	0	0	0	0	0	0	0	0	0	0	0	0	0	0
Tex11	0	0	0	0	0	0	0	0	0	0	0	0	0	0	0	0	0	0	0	0	0	0	0	0	0	0	0	0	0	0	0	0	0	0	0	0	0	0	0	0	0	0	0	0	0	0	0	0	0
Bcr	0	0	0	0	0	0	0	135	0	0	0	0	0	31	77	0	1	0	115	0	0	52	0	10	0	0	52	0	0	382	0	0	0	0	0	0	0	0	0	0	1	0	0	130	0	0	0	33	24
Fxyd5	0	0	0	0	0	0	0	0	0	0	0	34	0	0	0	0	0	0	0	0	0	0	0	0	265	0	0	0	0	0	133	0	0	0	0	0	0	0	0	0	0	0	0	0	0	0	28	0	0
Kcnd1	0	0	0	0	0	0	0	0	0	0	0	0	0	0	0	0	0	0	274	0	0	0	0	0	0	0	0	0	0	0	0	0	0	0	0	78	0	0	0	0	0	0	0	0	0	0	0	0	0
Tfcp2	0	0	0	0	0	0	0	104	0	24	15	0	0	0	0	0	0	29	0	0	0	0	0	0	8	0	0	0	0	0	0	184	0	0	0	0	206	61	63	0	0	0	0	0	0	424	0	94	103
Pou6f2	0	0	0	0	0	0	0	0	0	0	0	0	0	0	0	0	0	0	0	0	0	0	0	0	0	0	0	0	0	0	0	0	0	0	0	0	0	0	0	0	0	2	0	69	0	0	0	0	0
Pou6f1	0	0	0	0	0	0	0	0	0	0	0	0	0	0	0	0	0	0	0	0	0	0	0	0	0	0	0	0	0	0	0	0	0	0	0	0	0	0	0	0	0	0	0	0	0	0	0	0	0
Ubp1	27	0	0	201	9	31	43	170	0	0	89	160	88	124	10	0	0	0	104	0	58	0	153	322	0	76	124	194	113	142	308	193	166	38	281	0	0	123	6	58	442	52	148	0	492	0	11	0	445
Nuak2	441	0	0	0	0	39	50	0	0	121	0	0	0	0	0	326	93	0	165	0	0	0	0	0	0	0	116	0	0	547	0	218	0	0	0	0	0	0	0	0	0	0	6	514	0	0	0	0	0
Ick	0	205	462	123	209	83	169	209	0	11	61	211	0	102	1	95	298	241	78	0	39	526	82	129	14	195	74	0	7	318	18	79	193	42	0	0	73	70	117	206	0	174	18	75	319	0	76	305	0
Sdhb	1619	1169	627	707	1130	1144	1120	1053	1529	1596	825	1294	1618	1465	583	1892	1164	1190	801	1737	1736	1471	1792	1584	1407	1150	421	594	1675	2696	1032	2122	917	1712	1282	2099	1125	1525	1117	812	1281	1203	1698	1366	1337	3188	1219	2149	1870
Cox4i2	60	0	0	16	0	0	0	0	0	42	0	0	0	0	0	0	21	351	0	148	0	0	106	0	36	8	7	0	0	0	0	30	0	0	0	0	0	42	0	0	0	0	0	0	0	72	0	0	19
Snap47	0	113	270	236	179	0	381	703	0	2	648	257	794	265	0	117	463	201	399	355	0	0	826	104	287	272	78	12	462	272	293	774	124	607	0	280	1036	588	344	113	345	383	43	348	505	914	251	179	306
Wnt3a	0	0	0	184	0	0	0	0	0	0	0	0	0	0	0	0	0	0	0	0	0	0	0	0	0	0	76	0	0	0	0	0	0	0	0	0	0	0	0	0	0	0	0	0	0	0	0	0	0
Kdsr	0	39	0	0	99	0	0	77	0	251	0	0	0	0	0	2	1	0	1	74	0	0	0	1	72	27	0	1	0	0	0	139	108	8	0	0	161	10	0	0	0	0	0	1	4	0	0	0	0
Vps4b	961	524	737	175	159	329	56	355	774	194	248	53	89	386	165	17	706	81	114	62	323	128	72	563	483	327	171	408	166	0	290	449	302	16	306	116	913	210	20	155	340	305	58	1627	1	763	147	0	768
Rps25	1750	2081	1844	1030	1953	1739	1593	2249	3077	1637	1851	2018	1637	2961	1314	1763	1232	2204	1421	2463	1484	2635	3757	2007	2610	1729	1265	1072	1668	1827	1894	1836	1566	1737	1711	1618	2291	1527	1132	1581	2114	2333	2277	1675	2137	4924	1432	1730	1876
Nxf2	0	0	0	0	0	0	0	0	0	0	0	0	0	0	0	0	0	0	0	0	0	0	0	0	0	0	0	0	0	0	0	0	0	0	0	0	0	0	0	0	0	0	0	0	0	0	0	0	0
Taz	0	0	0	85	111	85	0	84	0	0	164	198	222	260	0	149	265	0	106	0	0	210	0	0	95	207	173	0	0	285	0	115	0	0	665	0	273	151	147	0	0	70	412	140	26	833	68	0	210
Kif19a	0	0	0	0	0	0	0	0	0	0	0	0	0	0	0	0	0	0	0	0	0	0	0	0	0	0	0	0	0	107	0	0	0	0	0	0	0	0	0	0	0	0	0	0	0	0	0	0	0
Aldh3a2	0	0	0	0	0	0	38	0	0	34	0	0	271	0	0	0	0	0	0	11	0	0	0	0	0	0	0	0	0	0	0	0	85	0	0	0	0	0	95	185	0	0	0	603	0	0	0	0	0
Zmynd10	0	0	0	0	0	0	0	0	0	0	0	0	0	0	0	0	0	0	0	0	0	0	0	0	0	0	0	0	0	0	0	0	0	0	0	0	0	0	0	0	0	0	0	0	0	0	0	0	0
Tmem115	0	63	11	0	104	0	106	97	0	0	0	215	364	0	0	0	0	0	276	0	0	0	0	62	0	0	32	152	0	0	296	0	59	0	0	224	228	159	56	3	131	0	10	311	1	0	41	0	0
Hyal2	387	163	0	0	1343	80	271	285	1192	543	48	298	123	279	0	450	96	234	444	455	324	0	934	576	343	657	802	142	167	903	1256	672	555	0	0	1	406	513	271	247	268	855	384	342	0	1044	194	0	477
Ifrd2	21	112	0	27	59	61	41	201	0	0	66	12	1	1	119	0	115	0	210	0	28	0	38	156	66	0	61	289	29	277	80	3	66	67	0	42	0	26	35	9	0	26	0	0	395	0	128	35	155
Hyal1	0	0	0	0	0	0	0	0	0	0	0	0	0	0	116	0	10	0	0	0	0	0	0	0	0	26	0	0	0	0	0	0	2	0	0	0	189	0	0	0	0	0	0	0	0	0	0	0	0
Tusc2	0	126	0	289	61	135	152	492	0	265	239	536	1	0	253	325	106	6	367	503	527	158	0	248	283	0	67	78	47	0	218	202	134	0	501	267	50	6	180	92	277	99	817	438	943	0	54	9	364
Nprl2	0	0	0	81	0	95	93	152	0	0	0	122	0	250	0	109	14	0	0	113	126	249	0	0	0	127	56	0	0	0	0	373	43	116	0	0	0	252	41	0	321	479	0	0	0	0	135	318	0
Slc38a3	236	0	0	0	8	0	215	166	0	0	0	0	0	0	0	0	0	0	0	0	0	0	10	0	0	0	0	0	0	0	0	0	0	96	0	0	0	0	165	0	0	0	0	0	0	0	0	2	0
Cacna2d2	0	0	0	0	16	0	0	0	0	0	0	0	0	0	0	0	0	0	0	0	0	0	0	0	0	0	0	0	0	24	0	0	0	0	0	0	0	0	0	0	0	0	0	0	0	0	0	0	0
Rassf1	0	102	11	30	125	96	134	135	0	0	108	48	0	145	34	178	0	63	22	0	157	128	235	84	54	69	41	0	0	80	0	0	22	119	0	67	200	0	0	34	0	0	175	0	0	292	0	169	0
Epn3	0	0	0	0	0	0	0	0	0	0	0	0	0	0	0	0	0	0	0	0	0	0	0	0	0	0	0	0	0	0	0	0	0	0	0	0	0	0	0	0	0	0	0	0	0	0	0	0	0
Rnf112	0	0	0	0	0	0	0	0	0	0	0	0	0	0	0	0	0	0	0	0	0	0	0	0	0	0	0	0	0	0	0	0	0	0	0	0	0	0	0	0	0	0	0	0	0	0	0	0	0
Slc3a2	498	845	148	400	1014	228	319	327	817	352	166	931	497	502	0	1386	49	678	690	41	323	462	652	649	954	779	881	564	520	748	896	236	750	513	0	230	0	319	612	383	313	281	482	672	465	3273	721	408	890
Nxf1	1169	1009	303	695	921	724	776	649	3742	943	927	1178	1948	881	1146	1120	1227	1699	1261	928	1574	700	1002	1153	249	817	559	994	992	2359	905	1546	881	1014	483	1080	1671	1065	702	863	1214	898	1015	1159	1423	539	729	934	848
Stx5a	305	0	123	44	297	122	69	17	1	108	0	247	0	232	1	0	156	0	0	0	2	168	0	7	0	0	258	0	183	292	0	515	140	111	0	187	2	0	20	38	269	496	0	475	0	0	110	141	1
Slc47a1	0	0	0	0	0	0	0	0	0	0	0	0	0	0	0	0	0	0	0	0	0	0	0	0	0	0	0	0	0	0	0	0	0	0	0	0	0	0	0	0	0	0	0	0	0	0	0	0	0
Pifo	0	0	0	0	0	0	0	0	0	68	0	0	0	0	0	0	0	0	0	0	0	0	0	0	0	0	0	0	158	0	0	0	0	0	0	0	0	0	0	0	0	0	0	0	0	0	0	0	0
Tnfrsf13b	0	0	0	0	0	0	0	0	0	0	0	0	0	0	0	0	0	0	0	0	0	0	0	0	0	0	0	0	0	0	0	0	0	0	0	0	0	0	0	0	0	0	0	0	0	0	0	0	0
Spire2	0	0	0	0	0	70	0	0	0	0	0	0	0	0	0	0	0	0	0	0	0	0	0	0	29	0	0	0	0	0	0	0	0	0	0	0	275	0	0	0	0	0	0	0	0	0	0	0	0
Prox1	0	0	0	0	0	0	0	1	0	0	0	0	0	0	0	0	0	0	0	0	0	0	0	40	0	0	0	0	0	351	0	0	0	0	0	0	0	0	0	8	0	7	0	0	0	0	0	0	0
Raver1	0	0	0	0	0	0	0	0	0	0	0	0	0	0	0	0	0	0	0	0	0	0	0	0	0	0	0	0	1	0	0	0	0	0	0	0	0	0	0	0	0	0	0	0	0	0	0	0	0
2610507B11Rik	313	384	0	163	136	310	93	176	684	201	251	141	376	21	0	392	375	274	169	192	723	233	194	257	0	162	106	0	103	140	57	139	126	134	320	0	356	208	352	28	131	264	431	365	221	591	95	1	133
AI597479	730	0	0	0	33	181	212	217	10	4	40	161	636	0	43	634	0	0	0	202	75	373	0	181	0	318	74	144	78	207	60	478	204	245	0	339	0	213	195	0	225	157	311	0	751	0	0	0	368
Tmem86a	0	0	0	0	0	0	0	0	0	0	0	1	0	0	0	0	1	0	0	0	0	179	0	0	127	0	0	0	0	0	0	203	0	0	0	0	0	0	0	0	0	0	100	0	0	0	0	0	5
Optc	0	0	0	0	0	0	0	0	0	0	0	0	0	0	0	0	0	0	0	0	0	0	0	0	0	0	0	0	0	0	0	0	0	0	0	0	0	0	0	0	0	0	0	0	0	0	0	0	0
Tex14	0	0	0	0	0	0	0	0	0	0	0	0	0	0	0	0	0	0	0	0	0	0	0	0	0	0	0	0	0	0	0	0	0	0	0	0	0	0	0	0	0	0	0	0	0	0	0	0	0
Ifi35	0	0	0	0	0	0	0	0	0	0	0	0	0	0	0	0	0	0	0	0	0	0	0	0	0	0	0	0	0	0	0	0	0	0	0	0	0	0	0	0	0	0	0	0	0	0	0	0	0
Rdm1	87	54	0	0	62	0	0	73	0	0	0	0	99	126	0	100	0	0	0	74	270	522	0	139	0	206	0	0	179	0	0	0	0	47	0	0	125	80	10	59	180	142	0	263	0	0	0	0	0
Nedd8	1298	1286	1935	861	877	993	593	1650	1680	970	921	982	979	2027	1195	1178	695	984	723	1491	1361	1185	2396	1344	1545	998	1124	915	900	1459	568	739	994	1034	2642	891	1985	1106	860	542	1457	1089	1130	1449	1307	3485	827	1064	1034
Gosr1	0	0	552	133	117	0	82	147	552	0	98	0	37	0	0	0	0	0	0	30	0	151	137	52	0	194	7	0	28	541	0	10	236	19	0	0	0	0	0	0	17	148	0	826	0	0	0	90	0
Mrpl52	76	131	152	74	147	121	99	231	478	99	101	62	156	226	103	118	110	261	102	262	283	96	453	104	101	34	163	106	151	157	275	219	50	235	172	280	82	102	134	67	110	167	55	149	79	578	68	321	294
Spaca7	0	0	0	0	0	0	0	0	0	0	0	1	0	0	0	0	0	0	0	0	0	0	0	0	0	0	0	0	0	0	0	0	0	0	0	0	0	0	0	0	0	0	0	0	0	0	0	0	0
Kansl3	178	472	0	0	0	1	45	0	0	0	0	0	0	0	0	223	0	17	0	0	0	9	12	0	0	121	0	0	0	0	0	23	69	0	0	0	560	0	76	0	0	70	0	0	0	0	6	0	0
Eya4	0	0	0	0	0	0	0	0	0	0	0	0	0	0	0	0	53	0	0	0	0	0	0	12	0	0	0	0	0	0	0	0	0	0	0	0	1	0	3	0	0	0	0	0	0	0	0	0	2
Ebf3	0	0	0	0	1	0	0	0	0	0	12	0	0	6	0	0	0	125	0	0	0	0	12	0	0	315	49	0	0	0	0	78	0	0	0	0	0	0	0	0	0	0	0	0	0	0	7	0	0
Uckl1os	0	0	0	0	4	0	0	0	0	0	0	0	0	0	0	0	0	0	0	0	0	0	0	0	0	0	0	0	0	0	0	0	0	9	0	0	0	0	0	0	0	0	0	0	0	0	0	0	0
Myt1	0	0	0	0	0	0	0	0	0	0	0	0	0	0	0	0	0	0	0	0	0	0	0	0	0	0	0	0	0	0	0	0	0	0	0	0	0	0	0	0	0	0	0	0	0	0	0	0	0
Faf1	134	499	0	258	493	175	40	73	0	0	164	494	223	310	0	631	141	280	172	506	139	575	4	463	190	342	219	0	127	442	0	163	230	158	0	242	462	119	170	73	240	405	391	367	0	978	106	537	149
Gm266	0	79	41	0	52	0	201	249	0	0	0	0	0	0	0	0	158	220	0	0	193	0	147	0	0	0	158	0	200	0	0	0	0	269	0	89	0	0	103	0	0	0	0	0	0	608	0	1	0
Tsacc	0	28	0	3	0	0	6	0	0	0	0	16	0	82	0	8	0	33	8	5	0	0	0	9	19	14	8	0	14	6	0	0	24	12	0	0	65	13	2	0	11	26	11	44	20	54	21	3	38
Mettl16	1	228	0	77	298	195	324	51	136	463	23	51	214	0	0	508	30	110	612	0	718	40	0	11	277	10	117	361	114	366	0	1	255	74	1	532	0	161	206	256	220	19	196	634	198	0	96	62	7
Dazl	0	0	0	0	0	0	0	0	0	0	0	0	0	0	0	0	0	0	0	0	0	0	0	0	0	0	0	0	0	0	0	0	0	0	0	0	0	0	0	0	0	0	0	0	0	0	0	0	0
Apol7a	0	0	0	0	0	0	0	0	0	0	0	0	0	0	0	0	0	0	0	0	0	0	0	0	0	0	0	0	0	0	0	0	0	0	0	0	0	0	0	0	0	0	0	0	0	0	0	0	0
Pigyl	0	35	108	60	130	25	58	183	0	88	1	50	70	149	0	88	36	121	86	83	268	58	116	64	0	61	81	152	112	338	0	181	110	229	207	0	96	126	95	0	0	195	230	334	73	439	50	129	65
Rbm25	737	592	599	285	689	766	429	641	735	1371	275	706	484	338	1001	901	307	414	1283	487	663	487	286	614	765	1181	529	397	345	752	609	1257	457	615	958	475	928	1001	352	856	579	685	950	1271	604	2442	530	418	458
Psen2	0	0	0	0	0	22	0	0	0	0	0	0	0	1	0	0	81	0	0	0	0	0	0	0	0	0	0	0	0	82	376	0	0	0	0	0	0	0	0	0	0	0	0	0	0	0	0	0	0
Acaa1b	0	0	0	0	0	0	0	0	0	14	0	0	0	0	0	3	0	0	0	0	0	0	2	116	0	0	0	0	0	0	0	0	0	0	0	0	0	0	49	0	0	1	0	0	0	0	1	0	1
Plcd1	0	0	429	0	69	155	0	0	0	13	0	0	653	0	0	0	0	0	0	0	54	0	0	0	0	333	30	148	0	0	449	0	0	0	0	0	0	0	0	0	0	0	0	0	0	0	110	0	0
Fads1	203	207	0	23	215	0	143	35	0	0	0	133	292	69	0	0	0	135	589	138	5	0	0	102	0	499	122	119	341	495	0	175	10	209	0	0	67	0	407	1	85	383	95	208	0	1487	83	275	74
Lmbr1	0	0	0	0	0	33	0	0	0	183	0	0	0	0	0	306	0	144	0	0	0	0	0	0	0	0	0	49	0	0	0	276	51	0	0	0	0	106	0	0	0	0	0	0	0	0	0	168	0
Tnfrsf22	0	0	0	26	0	82	0	0	0	0	0	0	0	0	0	5	10	0	0	0	0	0	0	40	0	0	122	0	47	0	0	0	0	0	0	0	0	0	0	0	0	140	0	0	0	0	0	0	0
Cars	85	0	0	269	119	363	280	172	0	191	206	366	0	658	158	97	110	309	508	627	0	527	571	363	255	0	46	136	17	396	0	237	281	0	507	9	0	287	103	0	325	55	259	696	450	0	145	187	284
Phlda2	0	0	0	0	0	0	18	0	0	26	105	0	0	0	0	0	0	0	60	0	0	0	0	0	0	0	0	0	0	0	0	0	14	0	0	0	80	117	0	0	0	0	0	0	0	0	20	0	0
Asz1	0	0	0	0	0	0	0	0	0	0	0	0	0	0	0	0	0	0	0	0	0	0	0	0	0	0	0	0	0	0	0	0	0	0	0	0	0	0	0	0	0	0	0	0	0	0	0	0	0
Wnt2	0	0	0	0	0	0	0	0	0	0	0	0	0	0	0	0	0	0	0	0	0	0	0	0	0	0	0	0	0	0	311	0	0	0	0	0	0	0	0	0	0	0	0	0	0	0	0	0	0
Gabra1	0	0	0	0	0	0	0	0	0	0	0	0	0	0	0	0	0	0	0	0	0	0	0	0	0	0	0	0	0	0	0	0	0	0	0	0	0	0	0	0	0	0	0	0	0	0	0	0	0
Grid2ip	0	0	0	0	0	0	0	0	0	0	0	0	0	0	0	0	0	0	0	0	0	0	0	0	0	0	0	0	0	0	0	0	0	0	0	0	0	0	0	0	0	0	0	0	0	0	0	0	0
Kdelr3	0	0	0	0	490	0	0	0	0	0	0	0	0	0	0	0	108	0	0	0	0	0	0	0	0	0	0	0	0	0	0	334	0	254	0	0	0	307	0	0	0	0	0	0	0	0	0	157	0
1700006E09Rik	0	0	0	0	0	0	0	0	0	0	0	2	0	0	0	0	0	0	0	0	0	0	0	0	0	0	0	0	0	0	0	0	0	0	0	0	0	0	0	0	0	0	0	0	0	0	0	0	0
Apip	178	110	0	318	85	81	148	250	658	148	96	288	0	594	327	198	192	0	244	107	235	237	217	337	0	185	241	323	310	674	284	558	77	273	0	205	205	22	193	64	0	301	101	312	0	430	87	0	45
Pdhx	0	164	0	208	209	9	104	122	0	0	0	252	0	59	0	0	177	0	164	180	65	45	0	347	86	100	80	0	360	0	241	236	132	0	0	0	56	160	143	0	131	309	0	419	0	0	24	0	125
Vac14	391	80	0	0	0	174	0	0	0	0	558	604	524	0	0	0	0	115	0	0	0	0	0	600	0	188	101	191	0	0	0	0	118	83	0	0	738	232	250	42	0	125	0	0	0	0	36	0	273
Mcoln2	0	0	0	0	0	0	0	0	0	0	0	0	0	0	0	0	0	0	0	0	0	0	0	0	0	0	0	1	0	0	0	0	0	0	0	0	0	0	0	0	0	0	0	0	0	0	0	0	0
Slc5a1	0	0	0	0	0	0	0	0	0	0	0	0	0	0	0	0	0	0	0	0	0	0	0	0	0	0	0	0	0	0	0	0	0	0	0	0	0	0	0	0	0	0	0	0	0	0	0	0	0
1700049J03Rik	0	0	0	0	0	0	0	0	0	0	0	0	0	0	0	0	0	0	0	0	0	0	0	0	0	0	0	0	0	0	0	0	0	0	0	0	0	0	0	0	0	0	0	0	0	0	0	0	0
Akt1s1	0	0	0	0	0	21	0	0	0	31	0	0	0	93	0	93	43	0	0	28	57	0	0	96	0	0	62	0	0	0	0	16	22	0	0	0	0	0	24	0	14	0	0	0	0	0	0	0	0
Tbrg1	360	863	37	268	647	581	464	455	33	417	809	349	605	545	136	584	279	253	654	342	563	598	266	677	666	778	600	179	284	1505	451	1013	538	503	37	88	687	728	393	797	784	429	469	278	821	1872	109	440	810
Panx3	0	0	0	0	0	0	0	0	0	0	0	0	0	0	0	0	0	0	0	0	0	0	0	0	0	0	0	0	0	0	0	0	0	0	0	0	0	0	0	0	0	0	0	0	0	0	0	0	0
Adssl1	242	97	0	0	0	0	64	0	0	0	0	114	0	0	0	0	7	0	0	0	0	0	0	0	0	0	0	0	0	0	0	0	0	0	0	0	0	0	0	0	0	0	0	0	0	0	0	0	0
Cfap161	0	0	0	0	0	0	0	0	0	0	0	0	0	0	0	0	0	0	0	0	0	0	0	0	0	0	0	0	0	0	0	0	0	0	0	0	0	0	0	0	0	0	0	0	0	0	0	0	0
Brf1	59	478	0	42	0	122	219	2	0	53	0	93	0	290	0	0	8	448	0	0	6	0	0	6	217	138	86	0	0	6	284	241	17	0	0	362	329	8	115	176	22	0	0	0	242	0	78	0	0
Vipr2	0	0	0	0	0	0	0	0	0	0	0	0	0	0	0	0	0	0	0	0	0	0	0	0	0	0	0	0	0	0	0	0	0	0	0	0	0	0	0	0	0	0	0	0	0	0	0	0	0
Odc1	1869	2745	1796	1099	831	1727	1403	1431	1789	1115	1244	1395	2413	1788	728	1634	1022	1194	1355	1400	532	918	2290	2393	1190	741	991	2457	1067	2480	2012	824	2076	2125	992	801	0	868	1247	1111	944	2252	2225	698	3436	903	1479	736	1887
Thg1l	76	0	2	0	46	38	1	54	0	0	0	0	0	0	0	0	36	65	0	0	17	139	1	1	111	4	101	0	57	1	0	0	27	82	0	0	1	1	14	38	76	0	0	2	150	1	1	2	220
Adam19	0	2	0	0	0	0	0	0	0	0	0	0	0	0	0	0	15	0	0	0	0	0	28	0	0	0	0	0	0	0	0	0	0	0	0	0	0	0	0	0	0	0	16	0	0	0	0	127	0
Pabpc4	107	72	65	8	123	58	120	71	737	51	60	0	50	0	256	283	1	69	1	94	185	12	466	6	31	36	41	4	143	25	4	45	70	54	67	442	4	9	46	18	2	153	187	1	276	398	39	99	122
Exoc3l2	0	0	0	0	0	0	0	1	0	1	0	0	3	1	0	0	0	0	0	0	0	0	1	1	1	0	1	0	2	1	0	0	0	2	0	0	0	0	0	0	0	0	0	1	0	0	1	0	0
Zfp296	0	0	0	0	0	0	0	0	0	0	0	0	0	0	0	0	0	0	0	0	0	0	0	0	0	0	0	0	0	0	0	0	0	0	0	0	0	0	0	0	0	0	0	0	0	0	0	0	0
Plin5	0	0	0	0	0	0	0	0	0	0	0	0	0	0	0	0	100	0	0	0	0	0	0	158	0	0	0	0	0	0	0	0	0	0	0	0	0	98	0	0	0	0	0	0	0	0	0	0	0
Sugp1	0	0	0	159	94	217	63	127	0	55	0	54	25	0	26	10	319	0	171	0	0	1	0	286	0	261	51	70	119	0	0	239	134	58	0	187	3	0	11	122	324	0	218	0	526	0	63	0	1
Dmrtc2	0	0	0	0	0	0	0	0	0	0	0	0	0	0	0	0	0	0	0	0	0	0	0	0	0	0	0	0	0	0	0	0	0	0	0	0	0	0	0	0	0	0	0	0	0	0	0	0	0
Gm5893	0	0	0	0	0	0	0	0	0	0	0	0	0	0	0	0	0	0	0	0	0	0	0	0	0	0	0	0	0	0	0	0	0	0	0	0	0	0	0	0	0	0	0	0	0	0	0	14	0
Dhdh	1	0	2	46	0	4	10	0	1	31	0	1	34	44	40	7	29	0	1	1	1	2	0	0	0	0	19	1	1	92	1	0	3	3	0	1	0	0	40	2	0	0	0	2	79	3	19	17	33
Zfp790	0	0	0	0	0	1	0	0	0	0	0	0	0	0	0	0	0	363	0	0	0	11	0	0	0	0	0	0	0	0	0	0	0	0	0	160	0	0	0	0	0	0	0	0	0	0	0	0	0
Cpb1	0	0	0	0	0	0	0	0	0	0	0	0	0	0	0	0	67	0	0	0	0	0	0	0	0	0	0	0	0	0	0	0	0	0	0	0	0	0	0	0	0	0	0	0	0	0	0	0	0
Slc25a41	0	0	0	0	0	0	0	0	0	0	0	0	0	0	0	0	0	0	0	0	0	0	0	0	0	0	0	0	0	0	0	0	0	0	0	0	0	0	0	0	0	0	0	0	0	0	0	0	0
Fsd1	405	0	0	0	146	0	7	0	0	180	0	49	529	74	0	22	0	0	0	397	126	155	0	177	369	0	23	317	0	341	0	0	0	0	0	0	0	0	0	0	0	206	120	0	250	0	0	24	458
Pinlyp	0	0	0	0	0	0	0	0	0	0	0	0	0	0	0	0	0	0	0	0	0	0	0	0	0	0	0	0	0	0	0	0	0	0	0	0	0	0	0	0	0	0	0	0	0	0	0	0	0
Fuz	0	0	0	61	0	64	0	0	0	52	89	0	156	0	0	97	0	0	0	0	0	0	0	0	0	0	96	68	65	82	0	0	0	0	0	0	0	0	0	0	39	11	7	0	0	0	0	0	0
Sptbn4	0	0	1	0	0	0	0	0	1	0	0	0	0	0	0	0	0	0	0	0	0	0	0	0	0	0	30	0	0	0	0	0	0	0	1	0	0	0	0	0	0	0	0	0	0	0	0	0	0
Pgam1	1605	1537	819	884	1397	1224	1109	1566	2309	1047	870	1664	1310	988	578	1341	1031	1448	1352	1183	987	910	1399	1282	931	1278	863	1249	1463	1376	1269	1159	994	1174	1253	1068	863	1644	1158	1785	1396	1420	1480	1009	1413	3538	995	718	1184
Evi5	147	182	12	5	25	85	165	0	0	197	119	22	32	0	287	160	107	166	295	125	38	0	0	70	60	122	122	0	85	0	231	121	136	156	0	284	0	69	220	198	121	282	244	227	0	0	129	42	0
Evi5l	0	0	0	0	0	0	0	0	0	0	0	0	0	0	0	0	0	0	0	0	0	0	0	0	0	0	50	0	0	0	0	0	1	0	41	0	0	0	0	0	0	0	0	0	0	0	0	0	0
Snapc2	168	198	0	365	265	442	114	0	1178	154	111	639	180	244	0	318	62	196	772	162	138	0	191	171	0	0	432	131	259	0	0	221	155	122	0	513	0	153	178	122	276	459	357	238	0	788	96	504	2
Git1	0	192	0	74	0	64	88	44	0	19	0	208	195	57	22	106	49	0	0	0	133	0	0	0	73	0	121	0	0	0	0	0	0	0	0	0	432	0	0	0	87	104	210	0	0	0	134	0	0
Gltp	603	238	363	121	253	350	294	543	1772	429	128	382	442	598	257	189	652	473	0	462	14	192	271	309	0	402	302	0	0	271	207	783	427	0	555	481	597	541	144	291	274	194	709	700	614	633	268	272	325
Bnip2	264	256	436	252	245	104	192	340	434	143	183	481	537	322	172	0	435	0	311	0	435	179	252	38	279	534	390	688	0	563	128	254	173	108	1480	259	959	247	232	0	136	222	115	0	358	0	198	268	731
Ccnt1	261	634	2	0	141	247	155	104	0	112	275	235	474	0	0	0	0	463	46	185	195	0	0	599	6	317	118	175	205	194	52	242	51	314	0	235	221	259	58	86	0	70	478	329	250	0	84	9	66
Scarf2	0	0	0	0	21	0	0	107	0	0	0	96	0	0	0	0	0	0	0	0	0	0	1	0	0	0	55	0	0	0	0	0	1	0	0	0	556	0	0	0	0	0	0	0	0	0	0	9	0
4930579F01Rik	0	0	0	0	0	0	0	0	0	0	0	0	0	0	0	0	0	0	0	0	0	0	0	0	0	0	0	0	0	0	0	0	0	0	0	0	0	0	0	0	0	0	0	0	0	0	0	0	0
Brms1l	0	0	0	17	0	183	43	0	0	0	0	0	382	0	0	0	146	0	0	0	0	354	0	6	9	0	110	251	241	0	498	0	127	245	0	0	0	266	120	140	0	111	9	85	4	0	216	114	841
Med15	0	0	1	155	0	1	0	0	0	0	0	0	0	0	190	44	178	0	0	0	203	0	669	289	0	0	0	252	86	0	0	0	18	151	0	0	0	0	0	0	0	0	0	0	0	0	198	0	0
Dhdds	79	17	43	97	45	45	0	0	0	0	228	0	0	0	386	0	48	0	0	0	0	397	0	122	125	173	150	0	122	0	0	25	19	101	0	0	340	0	61	93	8	0	64	0	0	856	0	2	227
Aim1l	0	0	0	0	0	0	0	0	0	0	1	0	0	94	0	0	0	0	0	117	0	0	0	0	0	0	0	0	0	0	0	0	0	81	0	0	0	0	0	0	0	0	204	0	126	0	0	0	0
Ubxn11	0	0	0	0	0	0	0	0	0	0	0	0	0	0	0	0	0	0	0	0	0	0	0	0	0	0	0	0	12	0	0	0	0	0	0	0	0	0	0	0	0	0	0	0	0	0	39	0	0
Mogat1	0	0	0	0	0	0	0	0	0	0	0	0	0	0	0	0	0	0	0	0	0	0	0	0	0	0	0	0	0	0	0	0	0	0	0	0	0	0	0	0	0	0	0	0	0	0	0	0	0
Tex22	0	0	0	0	0	0	0	0	0	0	0	0	0	0	0	0	0	0	0	0	0	0	0	0	0	0	0	0	0	0	0	0	0	0	0	0	0	0	0	0	0	0	0	0	0	0	0	0	0
Wnt8a	0	0	0	0	0	0	0	0	0	0	0	0	0	0	0	0	0	0	0	0	0	0	0	0	0	0	0	0	0	0	0	0	0	0	0	0	0	0	0	0	0	0	0	0	0	0	0	0	0
Tjap1	334	173	0	1	34	0	173	4	1411	0	0	141	0	0	0	148	119	0	0	0	77	131	0	0	0	71	0	1	145	0	0	129	0	2	1	0	6	0	63	126	0	9	0	455	0	0	127	1	167
Ehf	0	0	0	0	0	0	0	0	0	0	0	0	0	0	0	0	0	0	0	0	0	0	0	0	0	0	0	0	0	0	0	0	0	0	0	0	0	0	0	0	0	0	0	0	0	0	0	0	0
Nanog	1	5	6	1	0	1	4	0	2	0	2	0	1	4	1	2	1	2	4	3	1	2	0	0	4	0	1	0	1	0	3	2	1	0	0	0	0	0	1	4	5	0	0	0	5	1	0	4	4
Rpl15	1480	2020	988	1509	1723	1502	1344	2154	770	1307	1031	2045	1716	1981	1209	2051	1631	1750	1626	1952	1328	2599	2437	2139	1452	1525	1591	1590	1653	1988	1790	1733	1820	1590	1868	1088	2105	1466	1695	1718	2425	2502	2273	1548	2936	3551	1325	2179	1670
Tmem167	797	719	1937	910	788	765	701	1357	1833	471	747	1723	1506	1763	620	1078	1504	563	729	1211	1346	1030	1499	951	1743	751	1067	1303	915	595	1841	1038	1283	884	2413	818	1360	1306	975	514	864	1461	1061	1061	1763	2453	1717	1321	700
Steap4	0	0	0	0	0	0	0	0	0	0	0	0	0	0	0	0	0	0	0	0	0	0	0	0	0	0	0	0	0	0	0	0	0	0	0	0	0	0	0	0	0	0	0	0	0	0	0	0	0
Mplkip	231	55	115	79	347	421	181	301	997	26	275	123	126	68	117	100	161	229	214	435	255	227	0	267	132	272	79	374	92	203	106	168	124	327	0	672	199	383	179	83	54	299	136	292	124	1131	45	85	238
Kif11	182	140	0	200	107	121	110	114	690	466	0	95	762	0	177	126	789	33	261	149	152	904	8	797	74	38	94	229	311	203	0	939	223	88	0	719	901	359	120	2	190	840	25	490	1152	0	1	146	1
Rpa3	80	289	461	275	374	336	243	297	0	231	90	455	249	436	190	454	304	368	531	737	275	379	1071	240	99	129	144	238	340	645	643	315	337	282	687	594	435	150	199	94	272	147	228	468	455	1062	223	459	261
Mlkl	0	0	0	0	0	0	0	0	0	0	0	0	0	0	0	0	0	0	0	0	0	0	0	0	0	0	0	0	0	0	0	0	0	0	0	0	0	0	0	0	0	0	0	0	0	0	0	0	0
Phox2b	0	0	0	0	0	0	0	0	0	0	0	0	0	0	0	0	0	0	0	0	0	0	0	0	0	0	0	0	0	4388	0	0	0	0	0	0	1	0	0	0	0	0	0	0	0	0	0	0	0
Tnpo3	259	143	0	207	188	323	315	227	0	22	167	619	406	9	1	380	817	430	492	32	320	414	0	554	315	224	336	1	470	565	339	429	372	88	0	62	1653	605	25	448	378	362	264	809	444	0	180	180	919
Ttll5	0	11	34	3	0	81	1	0	0	0	0	0	0	0	15	0	0	0	0	0	0	0	0	0	0	12	8	6	0	0	0	0	0	0	0	95	0	0	64	5	0	0	22	0	14	0	0	0	62
Zfp715	0	0	0	18	226	0	0	0	0	224	0	0	0	0	0	0	0	0	0	0	0	17	0	0	0	0	8	0	0	0	77	0	0	0	0	0	0	0	0	0	0	0	177	0	0	0	0	0	233
Retn	0	0	0	21	0	0	0	0	0	0	0	0	0	0	0	0	0	0	0	0	0	0	0	0	0	0	0	0	0	0	0	0	0	0	0	0	0	0	0	0	0	0	0	0	26	20	0	0	0
Acpt	0	0	0	0	0	0	0	0	0	0	0	0	0	0	0	0	0	0	0	0	0	0	0	0	0	0	0	0	0	0	0	0	0	0	0	0	0	0	0	0	0	0	0	0	0	0	0	0	0
Cdh23	0	0	0	0	0	0	0	0	0	0	0	0	0	0	0	0	0	1	0	0	0	0	0	0	1	0	0	0	0	0	0	0	0	0	0	0	0	0	0	0	0	0	0	0	0	0	0	0	0
Rps5	2599	4033	2468	3083	3242	3134	3675	4590	5271	2242	2876	4144	3127	4751	1898	3852	2290	4946	2660	3710	2859	5074	6380	3866	3596	2502	2511	3541	3391	4665	3128	4753	3022	3034	691	2556	3350	1848	2830	2700	3409	5127	3496	3394	2909	10716	3568	4674	3567
Podnl1	0	0	0	0	0	0	0	0	0	0	0	0	0	0	0	0	0	0	0	0	0	0	0	0	0	0	0	0	0	0	0	0	0	0	0	0	0	0	0	0	0	0	0	0	0	0	0	0	0
Adgrl1	0	0	0	0	13	1	0	78	0	42	0	0	0	0	0	0	0	1	30	0	142	0	0	70	0	0	1	0	19	0	0	0	26	0	0	0	1	7	5	0	0	0	0	0	1	0	4	1	0
Amotl1	0	0	384	73	131	0	17	0	917	22	0	149	137	63	454	10	0	179	0	380	0	0	0	43	0	0	0	0	0	0	0	0	203	37	600	618	691	71	1	25	266	104	4	194	0	0	212	29	211
2200002J24Rik	0	0	0	0	0	0	0	0	0	0	0	0	0	0	0	0	0	0	0	0	0	0	0	0	0	0	0	0	0	0	0	0	0	0	0	0	0	0	0	0	0	0	0	0	0	0	0	0	0
Etv5	0	431	435	0	301	0	126	285	0	305	44	0	247	0	10	42	291	64	0	160	365	0	2	0	265	93	1	0	84	0	436	0	2	17	1363	0	188	73	82	0	0	0	198	0	442	1366	64	122	366
Tmem190	0	0	0	0	0	0	0	0	0	0	0	0	0	0	0	0	0	0	0	0	0	0	0	0	0	0	0	0	0	0	0	0	0	0	0	0	0	0	0	0	0	0	0	0	0	0	0	0	0
Gfod2	0	57	0	9	0	0	112	0	0	0	33	139	0	0	0	33	0	0	0	168	157	0	988	324	584	0	0	0	0	418	0	0	69	0	0	0	648	171	59	158	19	0	184	0	0	669	64	0	0
Enkd1	149	185	0	0	193	160	62	212	471	61	0	96	0	0	0	0	64	0	140	95	0	0	0	73	268	51	0	0	0	302	0	0	65	0	466	0	0	64	18	0	21	200	0	11	264	0	1	8	77
4933405L10Rik	0	0	0	0	0	0	0	0	0	0	0	0	0	0	0	0	0	0	0	0	0	0	0	0	0	0	0	0	0	0	0	0	0	0	0	0	0	0	0	0	0	0	0	0	0	0	0	0	0
Atp6v0d1	111	145	108	197	82	265	86	265	0	156	193	225	254	402	0	72	21	58	139	306	1	79	526	55	22	337	73	88	106	209	65	158	50	0	0	114	766	291	55	80	192	173	20	366	765	276	253	126	0
Ptprs	0	112	8	8	294	110	18	48	4	5	3	165	454	1	60	61	28	6	22	33	117	0	90	18	2	252	17	217	52	189	19	29	22	124	42	76	0	23	17	0	47	136	4	139	47	87	3	27	0
Slc41a1	0	0	0	0	0	0	0	62	0	0	0	0	0	0	4	0	0	0	0	0	0	0	0	0	0	0	6	0	0	0	0	0	0	0	0	0	0	0	0	0	0	0	0	0	0	0	35	0	162
Fer1l4	0	0	0	0	0	0	0	0	0	0	0	0	0	0	0	0	0	0	0	0	0	0	0	0	0	0	0	0	0	0	0	0	0	0	0	0	0	0	0	0	0	0	0	0	0	0	0	0	0
4931406B18Rik	0	0	0	0	0	0	0	0	0	0	0	0	0	0	0	0	0	0	0	0	0	0	0	0	0	0	0	0	0	0	0	0	0	0	0	0	0	0	0	0	0	0	0	0	0	0	0	0	0
Iglon5	0	0	0	0	0	0	0	0	0	0	0	0	0	0	0	0	0	0	0	0	0	0	0	0	0	0	0	0	0	0	0	0	0	0	0	0	0	0	0	0	0	0	0	0	0	0	0	0	0
Igf2bp1	206	324	0	228	165	179	256	166	47	194	12	705	263	0	78	318	193	59	68	10	128	515	326	699	6	204	116	687	382	932	133	616	296	35	281	238	75	17	125	254	419	483	198	53	268	134	159	335	248
B4galnt2	0	0	0	0	0	0	0	0	0	0	0	0	0	0	0	0	0	0	0	0	0	0	0	0	0	0	0	0	0	0	0	0	0	0	0	0	0	0	0	0	0	0	0	0	0	0	0	0	0
Zfp651	0	104	0	0	0	0	0	0	0	0	0	0	0	0	0	0	0	0	0	0	0	0	0	0	0	0	0	0	0	161	0	0	0	0	0	0	0	0	0	0	0	0	0	64	0	0	0	0	0
Nelfb	132	226	0	229	58	140	90	0	0	18	4	2	0	0	0	808	354	296	174	191	0	0	0	210	0	20	96	0	277	0	0	6	3	43	39	0	10	366	31	338	212	0	213	303	370	20	0	21	197
Card14	0	0	0	0	0	0	0	0	0	0	0	0	0	0	0	0	0	0	0	0	0	0	0	0	0	0	0	0	0	0	0	0	0	0	0	0	0	0	0	0	0	0	0	0	0	0	0	0	0
Tmem175	0	19	0	0	0	94	0	112	0	0	171	225	0	0	0	0	0	0	0	0	0	0	0	0	96	222	0	219	143	0	0	0	0	90	0	0	0	0	151	0	0	52	0	0	348	0	0	285	0
Bcas1	0	0	0	0	0	43	0	0	0	0	0	0	0	0	0	0	42	0	0	0	0	0	0	0	0	0	0	0	0	0	0	0	70	0	0	0	0	0	0	0	0	0	0	0	0	0	0	0	0
Tango2	272	524	3	141	152	103	2	137	1232	97	381	75	561	2	4	304	0	0	0	0	0	238	0	0	6	187	190	0	0	1341	0	0	0	3	0	0	0	259	202	0	272	230	296	0	0	0	4	0	0
4833413E03Rik	0	0	0	0	0	0	0	0	0	0	0	0	0	0	0	0	0	0	0	0	0	0	0	0	0	0	0	0	0	0	0	0	0	0	0	0	0	0	0	0	0	0	0	0	0	0	0	0	0
Aldh1a2	0	201	0	0	0	0	567	0	0	0	0	0	0	453	0	0	0	0	0	0	0	0	0	0	0	0	0	0	0	0	0	0	103	365	0	341	0	0	0	0	0	0	0	0	0	0	0	0	0
Ndufs2	132	117	176	448	395	738	364	555	278	203	296	1174	417	596	0	557	808	1221	1402	135	10	856	675	420	565	737	548	280	579	669	982	94	573	712	1421	302	0	339	431	436	970	489	416	703	592	2883	404	607	862
Snx31	0	0	0	0	0	0	0	0	0	0	0	0	0	0	0	0	0	0	0	0	0	0	0	0	0	0	0	0	0	0	0	0	0	0	0	0	0	0	0	0	0	0	0	0	0	0	0	0	0
Atraid	0	174	0	42	83	79	0	49	0	276	0	305	288	142	0	210	152	333	250	152	70	100	589	73	0	454	92	217	226	157	432	83	69	51	0	252	557	527	0	0	174	130	64	391	102	762	118	326	51
Cad	124	114	159	84	183	107	250	217	5	221	0	11	150	1236	47	251	201	331	137	30	450	76	468	388	127	0	126	196	55	90	177	28	141	98	0	447	0	28	291	399	0	301	189	0	72	0	123	49	269
Lypd8	0	0	0	0	0	0	0	0	0	0	0	0	0	0	0	0	0	0	0	0	0	0	0	0	0	0	0	0	0	0	0	0	0	0	0	0	0	0	0	0	0	0	0	0	0	0	0	0	0
Sh3bp5l	0	15	0	0	0	21	0	39	0	31	171	89	0	0	17	48	117	151	0	0	0	0	0	0	0	22	0	0	0	0	0	0	0	7	0	1	0	0	56	0	0	0	0	0	0	0	0	0	0
1810065E05Rik	0	0	0	0	0	0	0	0	0	0	0	0	0	0	0	0	0	0	0	0	0	0	0	0	0	0	0	0	0	0	0	0	0	0	0	0	0	0	0	0	0	0	0	0	0	0	0	0	0
Atad1	35	148	0	246	161	442	233	321	1164	416	219	122	0	577	216	244	33	459	0	187	0	9	0	284	151	594	279	1	309	1086	387	746	474	169	0	0	379	171	40	391	218	234	281	376	1229	1360	218	0	265
Pten	31	141	255	94	241	103	13	120	46	75	113	188	2	14	0	166	19	1	47	16	136	9	0	5	22	303	50	173	0	361	0	110	51	2	0	234	296	0	0	120	109	3	48	326	2	27	106	0	27
4933402N03Rik	0	0	0	0	0	0	0	0	0	0	0	0	0	0	0	0	0	0	0	0	0	0	0	0	0	0	0	0	0	0	0	0	0	0	0	0	0	0	0	0	0	0	0	0	0	0	0	0	0
Pea15a	105	296	39	325	158	317	49	716	0	444	177	97	3069	0	0	321	190	70	237	0	0	882	445	484	1	113	387	757	0	1517	370	292	166	99	0	511	304	380	99	595	960	651	298	1577	480	132	205	515	686
Timm23	455	638	688	289	514	549	354	780	818	380	515	808	215	922	462	832	395	612	663	762	455	406	745	823	801	275	367	687	226	856	635	413	698	424	532	341	378	403	345	486	646	470	858	334	1045	743	742	496	726
Tnfaip8l2	0	0	0	0	0	0	0	0	0	0	0	0	0	0	0	0	0	0	0	0	0	0	0	0	0	0	0	0	0	0	0	0	0	0	0	0	0	0	0	0	0	0	0	0	0	0	0	0	0
Trnt1	58	394	0	272	15	108	266	371	761	238	541	384	723	297	60	180	96	177	566	1123	156	516	731	954	343	268	358	594	184	0	203	460	514	216	0	80	649	74	112	217	382	443	761	740	724	0	293	284	320
Ly6g6e	0	0	0	0	0	0	0	0	0	0	0	0	0	0	0	0	0	0	0	0	0	0	0	0	0	0	0	0	0	0	0	0	0	0	0	0	0	0	0	0	0	0	0	0	0	0	0	0	0
Ehmt2	6	0	1	59	138	209	195	184	0	175	93	23	174	0	0	0	177	0	0	10	246	13	751	0	0	0	0	197	0	18	56	278	61	20	0	0	0	0	33	298	2	0	189	119	233	1103	42	91	0
Elof1	635	526	847	636	330	381	307	769	0	762	438	862	1196	500	520	1038	364	682	262	1365	827	597	597	471	519	545	541	481	554	2117	585	317	539	997	1245	508	515	196	544	440	614	967	889	628	472	888	545	591	786
Med16	0	0	0	62	22	0	114	313	0	272	0	0	738	0	0	419	0	5	0	69	0	486	0	0	0	226	55	314	0	609	12	279	322	0	0	2	0	261	125	0	0	310	0	1	386	0	141	0	0
St3gal1	0	0	0	0	0	0	19	0	0	0	0	0	0	0	0	0	0	0	0	0	11	0	0	0	0	123	1	0	0	0	0	0	0	1	0	0	0	10	50	0	0	0	0	0	0	536	0	0	0
Tmem259	36	0	0	64	13	0	8	0	0	0	0	3	0	0	61	2	0	0	0	0	25	0	0	0	0	0	49	13	0	0	11	1	5	14	0	0	0	0	10	0	0	96	0	0	0	0	55	0	0
Rnf170	0	0	0	0	0	11	0	0	0	107	0	51	0	132	49	12	0	0	0	26	0	0	0	12	167	0	107	0	0	51	0	0	1	0	0	0	0	0	0	11	0	73	0	202	0	0	55	0	161
Clip3	261	21	0	7	325	0	19	140	0	65	0	0	221	0	0	0	33	14	233	0	0	63	0	135	0	237	139	0	0	22	0	11	1	123	0	83	497	0	0	0	61	0	0	0	0	0	0	54	0
Thap8	1	0	0	0	0	0	0	0	0	0	0	0	0	0	0	0	0	0	0	0	0	0	0	0	0	0	0	0	0	0	0	0	0	0	0	0	0	0	0	0	0	0	0	0	0	0	0	0	0
Myl2	0	0	0	0	0	0	0	0	0	0	0	0	0	0	0	0	0	0	0	0	0	0	0	0	0	0	0	0	0	0	0	0	0	0	0	0	0	0	0	0	0	0	0	0	0	0	0	0	0
Dedd	0	13	61	0	6	10	19	25	0	27	0	18	0	0	40	0	15	36	31	0	0	0	0	14	36	15	22	0	12	0	24	30	5	0	0	0	0	21	10	23	9	0	29	0	17	0	15	0	9
Mcemp1	0	0	0	0	0	0	0	0	0	0	0	0	0	0	0	0	0	0	0	0	0	0	0	0	0	0	0	0	0	0	0	0	0	0	0	0	0	0	0	0	0	0	0	0	0	0	0	0	0
Nit1	166	45	0	63	384	0	155	96	0	0	135	0	350	19	0	0	52	126	188	0	0	0	292	176	0	231	37	134	0	0	218	0	111	0	0	0	0	101	0	0	0	10	46	0	1	0	23	113	207
Pax5	0	0	0	0	0	0	0	0	4	0	0	0	0	0	0	0	0	0	0	0	0	0	1	0	0	0	0	0	0	0	0	0	1	0	0	0	1	0	0	0	0	2	5	0	0	0	0	0	0
Prdm15	0	0	0	0	74	0	0	0	0	0	0	0	0	0	0	0	0	212	0	0	1	0	0	0	280	0	0	0	0	0	0	0	40	0	0	0	260	0	0	0	0	0	0	0	0	417	0	0	0
Rnf168	0	42	0	91	43	45	0	107	657	36	69	49	95	71	0	96	40	0	0	1	141	0	0	21	128	149	0	242	0	0	0	0	68	0	0	0	3	0	201	39	0	67	66	136	125	131	0	0	129
Tctex1d2	40	0	0	38	72	16	60	171	0	65	0	34	47	150	0	81	35	155	35	0	73	148	0	209	0	26	16	72	116	89	279	100	23	127	0	78	0	0	39	51	1	0	156	0	208	189	43	38	0
Chp1	296	32	0	69	142	68	413	335	0	0	0	105	0	0	0	20	0	52	0	4	3	215	0	139	0	0	95	0	451	0	82	212	95	375	0	318	0	0	148	177	397	0	154	367	11	33	0	21	70
Sval2	0	0	0	0	0	0	0	0	0	0	0	0	0	0	0	0	0	0	0	0	0	0	0	0	0	0	0	0	0	0	0	0	0	0	0	0	0	0	0	0	0	0	0	0	0	0	0	0	0
Trpv4	0	0	0	0	0	0	0	0	0	0	0	0	0	0	0	0	0	0	0	0	0	0	0	0	0	0	0	0	0	0	0	0	0	0	0	0	0	0	0	0	0	0	0	0	0	0	0	0	0
Klhl3	0	0	0	0	0	0	0	0	0	0	0	0	0	0	0	0	40	0	0	0	0	0	0	0	0	0	0	0	0	0	0	0	0	0	0	0	0	0	0	0	0	0	0	0	0	0	0	0	0
Tvp23b	42	0	389	61	59	26	57	329	0	87	404	377	36	0	246	0	207	149	334	145	131	0	288	154	173	0	112	233	399	415	0	171	63	586	543	0	269	418	0	0	0	12	0	0	233	0	114	0	202
Dnajc7	137	34	337	75	147	110	173	118	1250	21	0	79	302	291	0	221	374	131	330	81	87	196	0	0	152	143	94	204	0	0	302	149	175	33	0	288	207	183	68	151	55	65	297	0	0	542	94	78	286
Zfp385c	0	1	0	0	0	0	0	0	0	0	0	0	0	0	0	0	0	0	0	0	0	0	0	0	0	0	0	0	0	0	0	0	0	0	0	105	0	0	0	0	0	0	0	0	0	0	0	0	0
Cacybp	2112	4410	2773	938	1535	2403	1870	2507	4354	1915	2323	3112	780	2846	3032	2942	1556	2504	1796	4317	2760	2101	3650	3054	2662	1097	2242	3235	1009	2386	2233	1963	3888	2539	1640	1363	1731	2336	1263	2368	2102	2843	4475	1717	3820	2368	2535	2067	3152
Cluap1	0	0	0	0	87	0	16	76	0	4	0	2	67	0	0	60	4	0	151	0	0	0	181	17	248	0	1	0	8	0	0	0	13	0	0	0	0	0	61	61	51	65	7	0	5	220	0	0	8
Zswim7	46	95	138	84	180	72	91	295	386	100	69	56	0	0	225	102	74	0	11	49	0	108	295	0	0	53	34	0	0	226	205	122	71	95	271	0	0	21	52	0	64	83	0	0	0	0	164	212	145
Pigl	0	3	68	3	114	2	74	109	2	0	18	2	0	0	12	0	0	1	4	15	10	0	31	5	183	205	12	125	0	0	0	0	43	116	596	0	62	0	1	5	0	100	0	0	472	0	52	0	115
Ndufa2	664	858	900	537	934	558	358	954	1843	819	642	704	1186	1480	975	907	673	1214	561	801	928	757	1450	740	697	804	688	691	607	1618	586	819	464	729	1667	1075	539	534	618	741	625	864	737	1478	793	1232	594	866	516
Pam16	86	82	24	47	49	92	112	74	0	86	79	84	37	265	56	139	42	63	79	92	69	71	197	83	54	54	36	75	79	9	170	1	75	109	154	19	59	80	52	20	55	73	113	100	186	216	76	96	63
Glis2	31	10	0	0	120	0	45	0	178	21	25	30	0	0	0	0	269	0	0	0	0	0	0	3	101	131	0	60	6	123	0	66	1	22	91	51	0	207	16	0	0	5	23	85	0	243	0	11	5
Cox6c	846	734	851	458	996	695	438	964	2104	854	669	674	1021	1115	499	753	571	770	552	835	605	1327	2133	991	917	1073	569	503	921	1328	1041	1229	520	639	1957	1037	745	751	255	465	855	869	935	652	1071	2902	484	1458	555
Bicc1	241	140	37	2	0	0	0	0	0	0	0	0	77	0	0	0	18	1	17	0	0	0	0	0	0	0	29	0	0	0	0	0	2	4	0	59	0	0	0	82	0	0	51	0	0	0	4	0	0
Ube2z	17	269	81	85	18	58	0	0	0	1	73	290	77	0	0	137	123	69	0	56	117	0	0	0	17	62	10	52	83	0	132	43	27	0	0	0	0	27	17	10	52	94	114	118	227	7	20	17	249
Gip	0	0	0	0	0	0	0	0	0	0	0	0	25	0	0	0	0	0	0	0	0	0	0	0	0	0	0	0	0	0	0	0	0	0	0	0	0	0	0	0	0	0	0	0	0	0	0	0	0
Tmem87b	20	0	2	0	105	0	76	0	0	183	0	0	0	0	0	0	193	149	475	0	32	14	0	0	0	330	61	0	0	181	0	216	0	0	0	307	0	0	5	0	0	0	0	0	0	0	0	111	11
Anapc1	0	252	205	334	572	464	158	38	0	104	15	241	0	0	0	270	70	381	74	176	510	0	32	46	207	302	144	0	715	0	540	1138	32	135	254	196	635	108	65	3	152	274	478	1097	431	0	115	173	559
Mertk	0	0	0	0	0	0	0	0	0	0	0	0	0	0	0	0	0	0	0	0	0	4	0	0	0	0	0	0	0	0	0	0	0	0	0	0	0	0	0	0	22	0	0	0	0	0	0	0	0
Tsg101	914	728	592	1113	500	850	364	712	1274	813	510	478	1449	223	82	1354	849	858	430	1224	1116	1430	1421	1327	628	1621	407	389	1033	1945	627	901	791	910	772	1427	1447	945	433	719	623	700	26	1940	1338	1261	650	1354	1171
Hps5	0	0	0	1	1	0	0	0	0	64	0	0	0	0	0	0	0	93	0	0	0	0	115	0	0	0	0	172	80	0	0	0	12	0	0	7	0	60	0	0	0	0	1	9	0	0	3	0	0
Map3k4	18	0	0	6	125	17	0	388	92	16	60	91	9	0	32	0	0	0	8	21	16	0	75	118	0	22	64	1	3	33	32	0	136	0	85	0	421	10	16	8	0	113	238	0	548	0	15	0	33
Piezo1	0	0	0	6	0	13	12	0	0	24	0	60	0	0	0	0	0	0	0	0	0	0	0	0	0	0	0	0	0	0	0	261	2	0	0	0	87	0	0	0	0	0	0	0	0	0	0	0	0
Blk	0	0	0	0	0	0	0	0	0	0	0	0	0	0	0	0	0	0	0	0	0	0	0	0	0	0	0	0	0	0	0	0	0	0	0	0	0	0	0	0	0	0	0	0	0	0	0	0	0
Rnf166	0	0	435	0	5	87	0	206	939	152	146	103	45	0	0	0	0	0	0	0	14	0	0	162	0	168	0	12	0	0	245	0	0	132	0	0	1	65	44	109	0	0	0	0	0	0	0	0	3
Ankrd28	118	127	0	0	0	3	18	1	0	0	0	0	573	132	0	0	0	0	0	0	27	0	33	0	0	0	0	0	0	0	0	0	52	0	0	0	0	197	0	0	0	5	278	0	0	36	0	0	0
Ankrd52	0	0	0	0	0	0	0	27	0	59	0	0	0	0	0	81	0	0	0	0	0	0	0	0	0	0	1	80	0	0	0	252	0	0	0	0	0	0	0	0	0	0	0	2	0	0	0	0	0
Pkd2l2	0	0	0	0	0	0	0	0	0	0	0	0	0	0	0	0	0	1	1	0	0	0	0	0	0	0	0	0	0	0	0	0	0	0	0	36	0	26	0	0	1	7	0	0	0	0	0	0	13
Srp19	554	657	1101	529	520	452	588	317	1746	581	852	1024	755	996	676	582	324	1021	381	987	816	652	1606	651	960	656	387	424	542	799	1328	910	569	789	1257	1168	994	1505	437	482	728	711	1385	216	396	1098	571	836	634
Tmbim7	0	0	0	0	0	0	0	0	0	0	0	0	0	0	0	0	0	0	0	0	0	0	0	0	0	0	0	0	0	0	0	0	0	0	0	0	0	0	0	0	0	0	0	0	0	0	0	0	0
Clec4f	0	0	0	0	0	0	0	0	0	0	0	0	0	0	0	0	0	0	0	0	0	0	0	0	0	0	0	0	0	0	0	0	0	0	0	0	0	0	0	0	0	0	0	0	0	0	0	0	0
Klra17	0	0	0	0	0	0	0	0	0	0	0	0	0	0	0	0	0	0	0	0	0	0	0	0	0	0	0	0	0	0	0	0	0	0	0	0	0	0	0	0	0	0	0	0	0	0	0	0	0
Wdfy2	0	117	0	0	0	0	0	0	0	99	2	0	0	0	0	0	0	0	0	0	3	0	0	47	0	0	0	0	0	0	0	0	0	0	0	0	0	0	0	0	0	0	0	0	0	0	0	0	0
Rbsn	0	0	0	0	63	0	59	0	0	106	0	51	0	0	0	22	0	15	0	157	124	0	508	111	65	0	0	0	76	0	42	57	0	115	0	0	0	0	126	0	0	0	152	516	0	0	31	246	0
Mrps25	182	207	80	189	119	346	130	208	0	209	76	368	225	352	108	151	203	339	406	227	60	325	253	171	483	62	194	251	359	190	204	152	173	91	202	227	757	292	255	188	262	492	443	439	429	243	193	216	377
Dguok	255	202	0	122	288	101	254	163	105	281	306	276	272	0	0	334	310	246	110	190	147	161	0	276	224	66	149	431	269	214	163	259	66	278	0	259	254	364	120	27	182	194	242	301	748	0	292	72	75
Camta1	59	173	337	6	45	43	74	209	192	55	142	38	158	153	200	229	13	115	77	267	159	366	150	66	44	48	32	36	58	160	177	86	74	91	157	66	190	114	124	54	109	57	45	141	203	202	50	63	24
Csf1	0	0	0	0	0	0	0	0	0	0	0	0	0	0	0	171	0	0	0	0	0	0	0	0	235	0	0	0	0	0	0	0	0	0	0	0	0	0	0	0	0	1	0	0	0	0	0	0	0
Strip1	290	0	338	99	0	25	0	330	0	0	0	194	542	0	0	300	274	131	332	0	200	0	355	0	0	190	65	0	0	0	0	146	182	0	243	381	776	0	95	173	14	13	0	0	483	107	166	95	134
Kif1a	110	0	0	43	0	41	0	0	0	0	0	0	0	0	0	88	0	0	57	0	0	0	0	134	75	0	57	239	0	0	0	0	0	0	0	0	0	0	0	0	96	0	492	254	0	0	33	0	0
Alx3	0	0	0	0	0	0	0	0	0	0	0	0	0	0	0	0	0	0	0	0	0	0	0	0	0	0	0	0	0	0	0	0	0	0	0	0	0	0	0	0	0	0	0	0	0	0	0	0	0
Slc25a11	500	421	0	171	572	277	282	848	0	531	370	663	614	684	272	1424	287	691	250	209	465	654	991	698	657	185	298	91	247	1070	1157	354	295	799	0	224	355	599	475	433	480	324	137	315	370	2437	330	0	1031
Chrne	0	0	0	0	0	0	0	0	0	0	0	0	0	0	0	0	0	0	0	0	0	0	0	0	0	0	0	0	0	0	0	0	0	0	0	0	0	0	0	0	0	0	0	0	0	0	0	0	0
Cmc2	434	111	269	137	163	103	134	81	0	65	165	156	174	52	220	106	137	135	196	180	136	96	154	167	100	204	99	372	46	128	59	266	169	171	143	252	0	42	103	119	270	97	198	364	87	0	43	186	90
Chfr	0	27	0	106	4	0	89	179	0	127	97	111	78	433	38	202	200	0	845	88	0	41	0	0	0	207	0	0	169	372	143	32	113	0	0	150	53	13	58	144	24	0	155	0	0	0	32	80	151
Ceacam16	0	0	0	0	0	0	0	0	0	0	0	0	0	0	0	0	0	0	0	0	0	0	0	0	0	0	0	0	0	0	0	0	0	0	0	0	0	0	0	0	0	0	0	0	0	0	0	0	0
Hoxa2	506	84	21	26	59	56	15	35	228	0	0	102	107	0	0	217	0	1	397	104	0	191	0	231	0	0	0	64	0	0	123	2	55	69	0	129	0	40	24	184	226	91	71	0	250	0	15	0	46
Adam28	0	0	0	0	0	0	0	0	0	0	0	0	1	0	0	0	0	0	0	0	0	0	0	0	0	0	0	0	0	0	0	0	0	0	0	0	0	0	0	0	0	0	0	0	0	0	0	0	0
Ankrd53	0	0	0	0	0	0	0	0	0	0	0	0	0	0	0	0	0	0	0	0	0	0	0	0	0	0	0	0	0	0	0	0	0	1	0	0	0	0	0	0	0	0	0	0	0	0	0	0	0
Tex261	63	108	239	80	45	266	22	92	215	110	0	232	130	463	104	89	115	86	405	72	255	0	0	65	0	170	57	56	133	0	454	196	94	36	278	0	44	124	144	47	55	0	432	130	0	1021	31	63	54
Fam120b	0	52	0	10	142	0	72	3	1086	167	0	158	0	0	0	0	0	0	0	0	227	0	0	0	0	96	83	0	0	0	0	243	79	185	0	212	44	195	0	0	351	0	0	0	0	0	0	0	0
Tbp	578	120	371	76	682	386	173	678	1963	0	329	133	197	0	437	419	380	165	318	207	497	402	546	639	286	208	42	273	410	156	785	426	231	175	0	449	394	280	95	203	181	207	124	270	0	0	408	177	119
Psmb1	1141	2329	1243	1200	2499	1539	1502	2709	1729	1474	1968	2106	2471	3201	1414	1460	1653	1361	1756	2459	2268	3379	2199	1730	1985	2676	1503	1476	1968	3230	846	2066	1391	1908	2358	1182	2870	2247	1300	1173	1847	2817	1820	1881	2959	3963	1618	2157	2779
Pdcd2	0	0	0	0	0	0	0	0	0	0	0	0	0	0	0	0	0	0	0	0	0	0	0	0	0	0	0	0	0	0	0	0	0	0	0	0	0	0	0	0	0	0	0	0	0	0	0	0	0
Dll1	0	0	0	0	0	0	0	0	0	0	0	0	0	0	0	0	0	0	0	0	22	0	0	0	0	1597	0	0	0	529	0	0	0	0	0	0	0	0	103	0	0	1	0	0	0	0	0	0	0
Nol3	0	0	0	0	0	0	0	0	0	0	0	0	0	0	0	0	0	0	0	0	0	0	0	0	0	0	0	0	0	0	0	0	0	0	0	0	0	0	0	0	0	0	0	0	0	0	0	0	0
Fhod1	0	0	0	14	0	0	0	0	0	0	0	0	12	99	0	0	0	0	0	71	0	0	0	0	0	0	50	0	0	0	0	0	0	0	0	7	264	0	0	0	0	0	0	0	0	0	4	0	0
Plekhg4	0	0	0	0	0	0	0	0	0	0	0	0	0	0	0	0	0	0	0	0	0	0	0	0	0	0	0	0	0	0	0	0	0	0	0	0	0	0	0	0	0	0	0	0	0	0	0	0	0
Slc9a5	0	0	0	0	0	0	39	0	0	0	0	0	0	0	0	0	1	0	109	0	0	0	0	0	0	0	0	0	0	0	6	0	0	0	0	73	0	0	0	10	0	44	0	0	0	0	0	0	0
Elmo3	0	0	0	0	0	51	0	0	0	73	0	0	0	0	0	0	0	0	0	0	0	0	0	0	0	0	0	0	0	0	0	0	0	0	0	0	0	0	0	0	0	0	0	0	0	0	0	0	0
Stc1	0	0	0	0	1	38	0	0	0	0	0	0	0	0	118	0	1	0	0	0	0	0	0	0	0	0	0	0	117	0	0	0	0	0	0	0	0	127	0	0	0	0	0	0	0	0	4	180	0
4931428F04Rik	0	0	0	0	0	0	118	0	0	0	0	0	0	0	0	0	0	0	0	0	0	0	0	0	0	0	0	0	168	0	0	0	19	0	0	0	0	0	0	0	0	0	184	0	0	0	0	0	0
Tppp3	0	59	0	0	49	191	108	0	0	0	0	0	111	427	0	0	0	0	0	160	0	85	0	0	0	76	0	0	76	281	0	0	0	0	0	156	214	0	62	0	0	0	0	160	167	0	45	26	79
Msh3	189	183	173	38	49	178	40	54	0	0	0	0	510	255	434	0	0	206	0	0	220	2	764	208	99	0	98	176	225	97	154	230	91	0	0	0	0	447	155	124	0	276	274	378	202	537	0	0	4
Adamts13	0	0	0	0	0	0	0	0	0	0	0	0	0	0	0	0	0	0	0	0	0	0	0	0	0	0	0	0	0	0	1	0	0	0	0	0	0	0	0	0	0	0	0	0	0	0	0	0	0
Tmem208	26	36	0	148	155	221	87	228	0	360	26	99	0	514	146	325	168	59	319	269	363	181	139	278	253	103	150	135	216	428	484	404	263	188	581	184	453	115	211	270	170	167	52	197	374	708	141	481	438
E2f4	721	491	402	330	596	681	347	816	171	175	477	1362	245	341	275	1067	665	540	1270	648	571	411	0	732	494	319	460	532	211	324	0	715	501	485	0	844	1171	564	438	596	674	211	469	638	1065	1181	225	125	827
Surf4	290	606	473	507	1363	547	637	1665	1250	496	396	2197	1875	1292	275	261	617	748	1405	1807	1462	9	693	913	245	177	326	819	356	2032	572	1217	1254	532	132	480	1271	1243	357	262	450	608	907	498	1056	618	221	908	1354
Surf2	141	201	394	125	39	186	133	254	0	221	0	167	0	0	30	347	44	189	110	233	0	450	0	413	260	93	65	60	130	3	221	266	250	190	162	235	172	275	0	71	1	0	166	175	244	0	185	315	155
Dnajb9	0	0	0	20	0	0	105	0	0	70	219	52	0	0	0	0	8	0	0	4	0	0	171	43	122	0	69	0	82	88	0	0	31	0	218	0	0	0	0	20	30	51	0	79	236	0	45	0	0
Naf1	55	19	98	0	40	21	8	43	208	37	0	31	21	0	0	0	35	65	9	68	130	0	228	1	0	0	35	16	67	0	105	71	42	32	0	0	0	2	7	26	53	13	0	0	0	0	32	0	0
Yes1	28	0	0	68	222	10	52	0	0	0	192	0	0	0	0	217	0	0	136	0	20	0	0	0	0	0	0	5	0	0	0	110	40	0	0	68	0	5	33	0	18	0	0	0	133	0	0	48	94
Ppp1cb	741	2869	1562	365	1517	1503	1843	2031	1446	335	540	1087	1799	863	826	576	2332	1378	1074	2154	2640	2149	3692	2308	1622	943	1445	1323	2457	2985	1445	1894	1113	2654	2917	2161	1361	2050	979	1163	1245	956	1634	1557	2360	8425	763	1966	2461
Gorasp2	316	810	616	425	688	853	624	275	0	572	796	756	1185	1143	415	678	851	605	536	1382	617	346	360	143	404	310	300	606	562	1429	385	654	456	826	867	848	300	1347	537	333	358	616	1186	1608	521	0	442	905	689
Tsen15	204	603	170	324	799	358	221	590	0	327	200	504	592	734	256	621	592	194	417	810	223	449	616	93	518	333	191	266	247	0	455	330	308	591	0	261	13	282	139	232	0	220	405	163	58	1193	454	555	855
Oc90	0	0	0	0	0	0	0	0	0	0	0	0	0	0	0	0	17	0	0	0	0	0	0	0	0	0	0	0	0	0	0	0	0	0	0	0	0	0	0	0	0	0	0	0	0	0	0	0	0
Efr3a	367	455	60	133	400	115	66	131	417	48	0	200	165	201	0	0	322	49	0	0	99	0	259	159	127	147	50	230	62	208	13	303	81	73	64	0	110	73	337	26	217	0	574	203	648	917	42	154	0
Trappc2l	72	34	120	115	189	306	40	467	0	264	56	58	63	92	436	218	142	247	0	517	163	416	0	38	245	194	284	193	262	291	567	117	176	195	0	40	337	186	173	218	0	370	235	503	244	985	189	159	0
Acsf3	0	0	0	0	0	0	0	73	0	0	0	0	0	0	0	0	57	0	0	0	0	0	0	0	0	0	0	0	0	0	0	0	7	0	345	0	292	0	12	0	0	0	0	0	0	0	0	0	0
Ddx19a	127	41	0	81	92	191	66	191	0	87	59	204	378	62	123	306	15	185	124	16	83	0	211	100	82	76	210	157	40	58	152	80	104	376	0	111	573	67	69	164	22	51	154	81	516	64	40	24	75
Galns	0	189	0	46	0	0	0	0	0	0	0	0	0	0	143	0	107	0	0	0	0	0	0	0	1	240	0	0	0	0	0	0	0	0	0	0	0	0	0	0	0	0	0	0	402	0	0	0	0
Gata2	0	0	0	16	0	0	0	0	0	0	0	0	0	0	0	0	1	0	0	0	0	0	0	0	0	58	0	0	0	22	0	0	0	0	0	0	0	12	0	0	0	0	0	0	0	0	0	0	0
C8g	0	0	0	79	0	0	0	0	0	0	0	0	0	0	0	0	17	0	0	0	0	0	0	0	0	0	0	0	0	0	0	0	0	0	0	0	0	0	0	0	0	0	0	0	0	0	0	0	0
Entpd2	0	0	0	0	0	0	0	0	0	0	0	0	0	0	0	0	0	0	0	0	0	0	0	0	0	0	0	0	0	0	0	0	0	1	0	0	0	0	0	0	0	0	0	0	0	0	0	0	0
Rabl6	0	153	0	34	240	63	78	15	0	71	0	321	0	0	1	288	51	162	81	151	95	0	0	338	134	0	49	202	107	434	189	69	220	0	0	0	87	274	105	0	315	118	8	344	434	0	4	59	52
Ptgds	0	0	0	0	0	0	0	0	0	0	0	0	0	76	0	0	0	0	0	0	0	0	0	0	0	0	0	0	0	0	0	0	0	0	0	0	0	0	0	0	0	0	0	0	0	0	0	0	0
Edf1	914	509	988	375	326	387	331	627	0	571	335	491	740	670	581	387	598	351	777	910	653	649	622	612	476	443	381	489	795	847	782	501	606	507	712	382	715	707	321	362	417	527	494	820	896	407	557	285	407
Clic3	0	0	0	0	0	0	0	0	0	0	0	0	0	0	0	0	0	0	0	0	0	0	0	0	0	0	0	0	0	0	0	0	0	0	0	0	0	0	0	0	0	0	0	0	0	0	0	0	0
Npdc1	221	0	0	0	0	54	0	0	0	0	0	121	151	0	0	0	0	0	4	0	0	0	0	0	0	287	0	0	0	0	0	0	27	0	0	0	0	0	0	88	0	0	0	254	0	0	63	0	0
Fbxw5	228	406	0	50	196	0	0	156	0	0	0	5	0	315	0	0	97	0	440	0	0	209	0	162	0	227	85	134	141	0	0	0	60	0	0	339	0	81	83	0	0	0	244	380	311	0	17	203	0
Slc25a13	216	192	0	137	72	126	95	0	0	202	0	216	108	9	0	284	279	152	414	41	28	200	0	454	15	0	281	13	16	0	0	0	357	0	0	0	0	12	53	173	10	101	0	0	434	0	38	0	181
Ube2i	635	678	1231	604	709	613	784	921	659	928	550	1387	785	998	652	1356	991	746	1325	814	1075	1057	1164	996	1247	1329	616	658	822	1209	1085	950	640	865	1126	1353	938	537	585	786	885	1263	986	1567	925	2015	521	1185	1102
Tsr3	0	204	299	403	131	116	162	374	0	106	123	403	160	114	0	9	229	0	170	418	127	0	0	120	268	133	37	60	319	677	0	160	147	185	0	495	223	140	118	210	365	77	192	401	105	778	179	142	133
Unkl	0	0	0	0	1	2	0	0	0	0	0	0	0	0	0	0	61	0	0	0	0	0	24	0	0	0	0	0	0	0	0	0	0	0	0	0	0	0	0	0	0	0	0	0	0	0	0	0	0
Lrrk1	0	0	0	0	0	0	0	0	0	0	0	0	21	0	0	0	34	0	0	0	0	0	0	34	0	0	1	0	0	0	0	0	0	0	0	0	0	103	0	0	0	0	0	0	0	0	0	0	76
Aldh1a3	0	0	0	0	1	0	1	0	0	0	0	0	0	0	0	0	0	0	1	0	0	0	0	0	0	0	0	0	2	0	0	0	0	0	0	0	0	0	1	1	0	0	0	0	0	0	0	0	1
Actn1	3	200	0	9	96	50	33	115	0	48	5	68	0	20	92	6	139	22	184	31	92	315	8	16	56	15	42	2	29	65	39	135	23	21	55	74	118	58	37	17	103	3	7	267	0	34	35	364	78
Sirt2	0	117	0	163	106	78	152	391	0	222	0	319	0	0	0	0	366	94	0	0	236	0	406	126	0	111	38	0	147	463	516	0	125	0	0	39	333	0	91	8	233	213	159	0	0	279	78	0	150
Hnrnpl	255	501	119	505	449	445	363	432	596	228	229	405	445	181	164	561	236	186	483	128	424	204	311	459	99	342	424	616	311	1156	462	861	338	603	157	791	602	166	402	373	483	545	302	463	942	995	255	457	603
Nolc1	666	948	500	215	511	561	608	803	0	406	309	1130	281	140	76	326	89	1110	1225	337	935	322	62	1582	391	129	585	1727	249	690	1312	709	1084	831	483	662	851	696	417	1041	958	659	1311	495	239	631	436	163	989
Casd1	72	0	652	0	206	0	2	173	0	399	499	131	580	305	0	0	236	13	574	209	1	0	796	299	0	343	205	0	44	0	0	139	62	136	661	23	0	194	287	0	170	26	124	158	0	238	5	185	0
Cnksr3	0	87	0	0	0	4	0	0	0	3	0	0	0	0	0	0	60	0	0	0	0	0	19	108	2	124	0	0	0	0	3	0	0	0	0	0	0	0	0	0	22	0	0	0	0	0	6	0	0
Mtmr1	0	0	0	82	0	0	0	0	0	0	0	0	0	0	0	0	0	0	0	0	12	0	2	45	0	17	0	0	0	38	0	0	83	0	0	0	1	0	0	0	0	0	0	0	0	0	0	0	0
Hmgb3	703	1191	747	646	654	651	887	423	1769	562	637	1126	398	1229	865	1884	939	508	719	874	1297	924	835	1231	601	1483	1004	551	843	1004	373	888	1040	1057	652	1737	1455	1079	617	803	835	623	1247	249	1087	1342	339	583	1040
Map2	0	0	0	0	0	0	0	0	0	0	0	0	0	0	0	0	0	0	0	0	0	0	0	0	0	0	0	0	0	67	0	0	0	0	0	0	0	0	0	0	0	0	0	511	64	0	0	0	0
Cyp2j9	0	0	0	0	0	0	0	0	0	0	0	0	0	0	0	0	0	0	0	0	0	0	0	0	0	0	0	0	0	0	0	0	0	0	0	0	0	0	0	0	0	0	0	0	0	0	0	0	0
Nipsnap3a	0	0	0	0	0	0	0	0	0	0	0	0	0	0	0	0	0	0	0	0	0	0	0	0	0	0	0	0	0	0	0	1	0	0	0	0	0	0	0	0	0	0	0	0	0	0	0	0	0
Abca1	0	0	0	0	0	12	0	0	0	0	0	0	0	0	0	0	0	0	0	0	0	0	0	0	0	0	0	0	0	0	0	0	0	0	0	0	0	0	0	0	0	0	0	0	0	618	0	0	0
Nipsnap3b	165	279	0	104	5	163	112	356	0	221	0	334	692	296	126	473	479	382	133	504	134	324	0	381	251	370	161	127	334	245	349	378	283	149	885	361	0	634	246	180	2	136	281	487	208	0	213	234	489
Lage3	116	193	0	86	197	201	173	448	0	114	21	340	322	54	259	367	151	153	324	151	157	277	207	154	429	247	93	175	194	239	278	303	302	208	197	113	375	274	222	204	202	264	223	276	298	441	191	280	148
Ubl4a	554	376	243	0	282	161	41	253	0	129	0	848	186	968	125	165	340	610	0	53	408	226	1059	473	194	222	487	295	250	670	81	229	382	263	0	648	179	151	168	126	364	328	280	139	440	0	261	268	65
Gdi1	0	0	0	155	148	208	222	560	0	118	156	0	183	390	0	0	751	0	23	0	6	0	463	63	169	544	142	189	168	975	0	111	141	846	0	131	90	430	263	394	0	49	354	395	1077	0	0	535	272
Sash1	0	7	0	0	0	0	4	10	103	0	0	10	1	4	0	0	5	0	10	0	0	1	0	0	0	29	4	0	0	0	0	2	9	0	0	23	0	0	0	10	0	24	0	0	0	0	30	0	0
Gadd45b	1	0	0	0	0	0	0	0	390	43	0	0	0	1	0	0	117	39	0	33	0	0	0	1	0	0	32	0	0	0	0	0	0	0	0	0	0	0	44	0	0	0	0	0	0	1	0	130	0
Slamf6	0	0	0	0	0	0	0	0	0	0	0	0	0	0	0	0	0	0	0	0	0	0	0	0	0	0	0	0	0	0	0	0	0	0	0	0	0	0	0	0	0	0	0	0	0	0	0	0	0
Slamf1	0	0	0	0	0	0	0	0	0	0	0	0	0	0	2	0	0	0	0	0	0	0	0	0	0	0	0	0	0	0	0	2	0	2	63	0	0	0	0	0	0	0	0	0	0	0	1	0	0
Zdhhc12	0	232	0	55	112	46	53	65	0	72	0	0	133	0	0	0	52	0	0	121	212	90	299	0	0	0	0	313	118	0	0	349	37	246	0	315	325	161	0	0	0	163	249	165	154	0	0	0	0
Endog	0	111	0	0	61	40	13	34	0	0	0	32	0	0	0	0	29	0	0	0	0	54	0	64	92	45	0	0	86	0	329	0	27	20	0	0	0	29	100	0	0	46	44	65	0	0	8	75	43
Cybb	0	0	0	0	0	0	0	0	0	0	0	0	0	0	0	0	0	0	0	0	0	0	0	0	0	0	0	0	0	0	0	0	0	0	0	0	0	0	0	0	0	0	0	0	0	0	0	0	0
Golga7	61	539	396	352	77	498	409	457	0	397	677	417	222	171	52	603	377	431	528	769	53	501	249	587	338	575	395	475	246	734	0	607	228	422	914	789	464	392	347	284	139	358	877	539	1059	0	272	749	449
Xk	0	0	0	0	0	0	0	0	0	0	0	0	0	0	0	0	0	0	0	0	0	0	0	0	0	0	0	0	0	0	0	0	0	0	0	0	0	0	0	0	0	0	0	0	0	0	0	0	0
Pcolce2	0	0	0	72	82	0	0	0	0	0	0	0	0	0	0	0	0	0	0	0	0	0	0	0	0	0	0	129	0	0	0	0	12	216	0	0	0	0	29	0	0	79	0	198	0	0	0	0	0
Cd48	0	0	0	0	0	0	0	0	0	0	0	0	0	0	0	0	0	0	0	0	0	0	0	0	0	0	0	0	0	0	0	0	0	0	0	0	0	0	0	0	0	0	0	0	0	0	0	0	0
Clpx	158	57	0	0	180	281	160	355	409	38	276	81	703	414	5	52	84	3	0	312	212	0	441	458	118	172	210	274	0	257	257	232	86	0	0	444	845	63	67	0	244	53	38	221	0	1512	52	345	134
Trabd	0	168	1	141	53	271	215	0	1331	0	0	74	0	0	0	0	44	0	245	25	61	42	793	0	0	217	149	30	0	0	0	0	23	182	0	104	0	0	43	46	0	90	249	333	0	0	0	115	0
Mov10l1	0	0	0	0	0	0	0	0	0	0	0	0	0	0	0	0	0	0	0	0	0	0	0	0	0	0	0	0	0	0	0	0	0	0	0	0	0	0	0	0	0	0	0	0	0	0	0	0	0
Dennd6b	0	0	0	0	0	67	0	102	0	182	0	0	330	0	0	0	76	0	0	0	147	0	0	142	0	0	0	0	103	0	0	131	0	0	0	0	0	114	0	0	0	0	0	0	0	0	0	0	0
Cd83	0	0	0	0	0	0	0	0	0	0	0	0	0	0	0	0	93	0	0	0	0	0	0	0	162	0	0	0	0	0	0	0	58	0	0	0	0	0	0	0	0	0	0	0	0	0	0	0	0
Tmem27	0	0	0	0	0	0	0	0	0	0	0	0	0	0	0	0	0	0	0	0	0	0	0	0	0	0	0	0	0	0	0	0	0	0	0	0	0	0	0	0	0	0	0	0	0	0	0	0	0
Ace2	0	0	0	0	0	0	0	0	0	0	0	0	0	0	0	0	0	0	0	0	0	0	0	0	0	0	0	0	0	0	0	0	0	0	0	0	0	0	0	0	0	0	0	0	0	0	0	0	0
Gzmb	0	0	0	0	0	0	0	0	0	0	0	0	0	0	0	0	0	0	0	0	0	0	0	0	0	0	0	0	0	0	0	0	0	0	0	0	0	0	0	0	0	0	0	0	0	0	0	0	0
Gzmf	0	0	0	0	0	0	0	0	0	0	0	0	0	0	0	0	0	0	0	0	0	0	0	0	0	0	0	0	0	0	0	0	0	0	0	0	0	0	0	0	0	0	0	0	0	0	0	0	0
Gzmn	0	0	0	0	0	0	0	0	0	0	0	0	0	0	0	0	0	0	0	0	0	0	0	0	0	0	0	0	0	0	0	0	0	0	0	0	0	0	0	0	0	0	0	0	0	0	0	0	0
C4a	0	0	14	0	0	0	0	0	0	0	0	0	0	0	0	0	0	0	0	0	0	0	0	0	0	0	1	0	0	0	0	0	0	0	0	0	0	147	0	0	0	0	0	0	0	0	0	0	0
Ager	0	0	0	0	0	0	0	0	0	0	0	0	0	0	0	0	0	0	0	0	0	0	0	0	0	0	36	0	0	0	0	0	0	0	0	0	0	0	0	0	0	0	0	0	0	0	0	0	0
Atf6b	169	0	0	123	23	163	0	34	0	172	128	0	104	28	0	46	0	188	0	0	36	159	373	0	0	96	0	14	0	0	282	180	0	0	0	176	0	0	35	9	12	30	15	0	0	846	12	0	15
Egfl8	0	0	0	0	0	0	0	0	0	0	0	0	0	0	0	0	0	0	0	0	0	0	0	0	0	0	0	0	0	0	0	0	0	0	0	0	0	0	0	0	0	0	0	0	0	0	0	0	0
Notch4	0	0	0	0	0	0	0	0	0	18	0	1	0	0	0	0	0	0	0	0	0	0	0	0	0	0	46	0	12	0	0	0	23	0	0	0	0	0	0	0	0	0	0	0	6	0	0	0	0
Ppt2	0	4	93	17	18	31	54	75	0	32	0	32	45	0	0	0	36	22	31	0	0	98	1	54	0	35	15	0	0	101	0	49	3	51	0	115	25	0	23	21	15	36	59	63	0	0	0	57	28
Prrt1	0	0	0	0	0	0	0	0	0	0	0	0	93	0	0	0	0	0	0	0	0	0	0	0	0	0	0	0	0	0	0	0	0	0	0	0	0	0	0	0	0	0	0	0	0	0	0	0	0
Rnf5	84	128	0	86	93	109	79	153	523	328	158	116	388	197	0	28	185	163	67	64	44	187	0	254	141	533	99	154	299	511	0	348	208	113	208	124	844	236	89	34	65	222	303	104	187	876	59	136	122
Fam163a	0	0	0	0	0	0	0	0	0	0	0	0	0	0	0	0	0	0	0	0	0	0	0	0	0	0	0	0	0	0	0	0	0	0	0	0	0	0	0	0	0	0	0	0	0	0	0	0	0
Cacfd1	0	0	0	0	0	0	0	213	0	268	447	14	299	0	371	41	74	0	0	0	0	0	0	0	0	0	130	0	219	0	296	14	0	0	0	368	0	2	9	0	0	0	0	206	0	0	43	0	0
Hivep2	0	0	0	0	10	0	0	0	0	0	0	0	0	0	0	0	0	0	0	0	0	0	2	0	0	0	0	0	0	0	0	0	0	0	0	6	0	1	0	0	0	0	0	0	4	0	0	0	0
2310057J18Rik	0	0	0	0	0	0	0	0	0	0	0	0	0	0	0	0	0	0	0	0	0	0	0	0	0	0	0	0	0	0	0	0	0	0	0	0	0	0	0	0	0	0	0	0	0	0	0	0	0
Arnt	0	0	0	0	0	53	0	0	0	0	0	0	0	0	51	0	7	0	0	0	0	179	0	0	0	0	0	0	0	0	0	0	0	0	0	10	0	0	0	0	0	78	0	0	0	0	0	145	0
Itga2	0	0	0	0	0	0	0	0	0	0	0	0	0	0	0	0	0	0	0	0	0	0	0	0	0	0	0	0	0	0	0	0	4	0	0	0	0	0	0	0	0	0	0	0	0	0	0	0	0
Mocs2	216	480	226	96	78	213	53	325	2506	88	121	181	155	487	350	121	227	373	136	134	37	134	102	40	102	112	69	0	0	195	0	216	256	499	0	464	367	249	96	42	210	236	253	529	469	0	79	356	250
Nat9	121	98	0	0	0	0	0	0	0	66	0	70	161	0	215	0	130	0	0	0	0	0	0	74	124	106	18	0	0	0	0	281	0	0	0	83	0	0	26	0	81	74	0	0	0	509	0	0	0
Lpl	88	103	0	0	64	77	30	110	0	0	0	0	0	0	0	66	0	285	0	143	114	0	0	71	0	0	0	166	0	0	89	0	73	0	0	279	0	0	154	28	232	10	0	0	0	0	0	0	0
Atp6v0e	174	398	365	226	450	257	230	513	1767	447	257	703	0	335	155	91	683	416	553	895	532	175	217	485	550	418	358	256	542	488	205	251	254	485	0	239	851	580	160	309	388	233	610	840	230	3670	374	181	715
Nkx2-5	0	0	0	0	0	0	11	0	0	0	0	0	0	0	0	0	0	33	0	0	164	0	0	0	0	0	0	0	0	0	0	0	0	73	0	0	191	125	0	0	0	0	0	0	0	220	0	0	88
Zfp318	165	61	265	0	0	0	32	144	0	5	0	68	261	102	0	0	134	0	233	0	4	50	0	368	23	0	102	30	0	0	76	116	0	0	0	10	308	0	33	1	1	0	0	0	0	0	0	16	158
Ttbk1	0	0	0	0	0	0	0	0	0	0	0	0	0	0	0	0	0	0	0	0	0	0	0	0	0	0	0	0	0	0	0	0	0	0	0	0	0	0	0	0	0	0	0	0	0	0	0	0	0
Srf	0	0	0	6	0	0	6	0	0	156	0	0	0	0	30	0	244	0	17	0	0	1	0	0	0	0	0	0	0	0	0	0	46	0	0	0	113	0	104	0	0	0	0	77	0	892	12	0	0
Gata3	0	0	0	0	0	0	1	0	0	0	0	0	0	0	0	2	12	0	0	31	0	0	0	0	0	0	0	0	0	0	0	0	0	0	0	0	25	188	0	0	0	0	0	0	0	0	0	0	8
Gata5	0	0	0	0	158	0	0	0	0	0	0	0	0	0	0	0	0	0	0	0	0	0	0	29	0	0	0	0	0	0	0	0	0	0	0	0	0	0	0	0	0	0	0	0	0	0	0	0	157
Lama5	0	0	0	39	0	0	0	0	0	87	0	0	0	124	1	0	0	5	0	0	0	0	269	0	0	186	0	0	0	0	0	0	0	0	0	0	56	176	0	0	0	0	0	0	0	0	14	0	52
Steap1	0	0	237	0	56	0	0	0	0	0	73	0	0	0	0	0	0	0	0	0	116	0	0	87	0	193	92	87	0	0	0	0	0	0	0	0	0	81	50	0	94	334	94	0	0	0	0	0	94
Steap2	0	0	0	0	18	0	1	0	0	0	0	0	0	178	0	0	1	0	0	0	19	0	0	0	0	0	0	54	0	0	0	0	0	0	0	0	0	0	0	0	0	1	69	0	1	0	1	0	0
Hspa8	4160	6162	4465	3751	4299	8759	4407	5675	15747	5026	6675	12232	5932	14469	2777	8909	7391	7450	5207	9881	7457	6241	7273	9469	12732	2545	4753	10360	3313	7231	7120	7040	12193	4531	6279	4079	6146	8287	3311	5458	2610	9295	11522	4453	11007	3619	7099	9816	6082
Serac1	0	0	0	0	0	4	0	0	0	0	46	0	0	0	0	0	0	0	0	0	9	0	0	0	0	0	0	0	0	0	0	0	0	0	0	0	0	0	0	0	0	82	0	0	5	0	0	0	0
Awat1	0	0	0	0	0	0	0	0	0	0	0	0	0	0	0	0	0	0	0	0	0	0	0	0	0	0	0	0	0	0	0	0	0	0	0	0	0	0	0	0	0	0	0	0	0	0	0	0	0
Pdzd11	0	526	0	174	537	257	244	432	576	137	197	296	0	452	319	134	370	736	0	97	664	834	220	68	985	293	156	0	756	768	377	128	370	568	0	470	495	376	245	434	694	353	0	1679	717	432	205	222	436
Psma2	2665	1895	1901	1074	2382	2584	1189	2541	3689	2385	1513	3153	2540	3711	2200	2868	2258	2209	1466	3095	2412	4424	3172	1983	2523	2647	1477	1709	2478	4496	1303	1894	1784	2542	1610	1923	2470	2023	1545	2093	2533	2235	3119	2208	2570	2182	1806	1477	2380
Mrpl32	490	139	110	48	126	163	294	328	1100	279	0	285	133	130	0	304	232	201	136	335	131	190	98	411	195	353	160	74	177	252	277	94	217	272	0	77	123	429	90	238	372	201	211	9	119	181	171	260	179
Setdb1	60	41	143	0	75	104	44	232	0	91	55	58	0	0	222	313	110	63	300	0	34	0	0	189	66	424	0	119	91	0	314	127	180	0	462	449	1093	132	75	169	128	252	145	63	60	0	16	103	0
Anxa9	0	0	0	0	0	0	1	0	0	0	0	0	0	0	0	0	0	0	0	0	0	0	0	0	0	0	0	0	0	0	0	0	1	0	0	0	0	0	0	0	0	0	0	0	0	0	0	0	0
Arnt2	109	336	0	8	0	73	6	0	0	0	0	0	237	0	0	0	14	26	48	0	0	134	0	15	1	13	90	100	0	0	42	205	0	56	0	0	0	24	16	0	1	39	0	0	0	0	0	0	61
Prune1	0	195	0	14	0	11	0	56	0	207	0	0	0	0	194	0	28	58	0	62	82	0	0	44	0	0	0	72	0	0	0	170	50	0	0	0	0	150	1	0	0	0	190	25	0	0	0	188	0
Cers2	506	700	0	343	319	445	205	111	0	180	473	1058	0	221	0	316	442	207	785	240	296	187	497	44	526	581	292	646	148	379	0	347	506	271	0	600	877	238	429	183	19	357	879	0	527	921	438	513	334
Nlrp5	0	0	0	0	0	0	0	0	0	0	0	0	0	0	0	0	0	0	0	0	0	0	0	0	0	0	0	0	0	0	0	0	0	0	0	0	0	0	0	0	0	0	0	0	0	0	0	0	0
Capza2	1629	1156	515	628	1700	1211	912	1863	2917	1326	1058	1398	948	1540	995	2566	1789	948	1560	1859	693	640	691	2278	2429	2372	866	1184	1078	1490	1637	620	2720	1226	979	1803	3082	1673	1186	1414	1681	1797	2214	2277	2199	4302	1167	2762	1215
Plekho1	0	52	0	0	45	0	65	0	0	0	30	74	0	1	0	3	0	80	140	0	77	0	90	30	76	0	5	8	0	57	0	18	12	1	0	83	0	0	69	0	0	66	61	96	0	0	1	57	18
Vps45	0	45	0	29	0	0	6	0	0	0	0	66	206	30	0	0	54	0	0	0	0	7	0	0	179	157	48	0	20	99	0	0	0	0	0	0	0	128	0	0	340	0	0	125	0	0	119	0	0
Prpf3	257	244	0	82	134	171	276	285	67	476	48	445	360	0	0	396	153	330	0	187	373	203	0	134	0	103	71	121	0	242	0	163	260	75	0	450	0	111	122	134	159	179	692	353	556	0	148	0	314
Anp32e	210	396	21	230	280	266	143	455	600	254	280	187	305	214	314	274	360	193	677	219	322	428	209	293	377	625	115	80	248	493	315	323	173	669	376	82	222	209	224	49	417	289	59	578	166	54	132	212	137
Aph1a	33	0	0	0	0	0	0	4	0	0	0	0	0	2	0	0	1	0	0	0	0	0	0	0	0	50	0	0	0	8	0	40	0	0	0	0	1	0	0	0	0	0	0	0	0	0	4	0	13
Tab2	396	6	0	95	20	95	4	17	0	33	286	26	26	0	33	231	33	26	0	0	113	1	353	428	37	30	32	122	83	4	478	0	0	39	0	122	534	0	1	31	348	0	0	53	606	0	217	0	49
Ppil4	471	0	438	178	103	202	130	257	62	384	262	274	158	488	395	314	353	692	396	79	546	210	149	136	107	348	189	63	250	257	231	823	243	150	684	607	1382	259	206	629	201	152	331	116	486	977	130	369	216
Cnih1	680	493	304	1101	843	966	655	1882	2633	559	873	1411	652	803	12	812	868	830	447	1239	946	670	988	976	941	1039	779	460	586	626	0	409	948	987	950	970	416	1049	455	954	1214	814	1182	912	1201	803	600	1678	667
Eps8	0	0	0	0	0	0	0	131	0	96	0	77	0	0	0	0	220	0	0	0	0	0	0	0	65	0	0	0	0	0	0	0	45	0	0	0	0	228	42	0	0	0	0	0	0	436	0	118	0
Med22	180	272	463	74	84	281	157	108	484	87	373	436	4	230	27	283	18	150	430	232	308	0	404	132	173	103	147	133	85	252	0	465	235	0	100	0	345	0	132	192	16	276	0	229	474	1963	28	133	24
Abo	0	0	0	0	0	0	0	0	0	0	0	0	0	0	0	0	0	0	0	0	0	0	0	0	0	0	0	0	0	0	0	0	0	0	0	0	0	0	0	0	0	0	0	0	0	0	0	0	0
Surf1	0	117	426	175	140	304	86	138	0	84	82	37	0	154	170	0	33	0	362	48	95	0	0	2	0	144	46	81	281	319	169	53	126	0	0	152	0	162	186	63	5	281	286	234	0	420	55	0	309
Med28	580	679	139	187	690	482	410	651	1162	407	637	871	1469	754	811	626	550	726	410	651	591	672	1252	586	514	521	442	275	1139	1366	600	407	643	398	745	578	333	237	337	349	628	753	851	571	989	1552	521	661	785
Qdpr	361	278	163	57	158	206	452	101	429	316	289	653	773	0	290	542	204	217	273	157	4	438	383	404	326	69	194	441	266	492	132	307	337	56	329	96	332	40	224	173	87	304	334	383	432	390	167	143	367
Gnrh1	0	0	0	0	0	0	0	0	0	0	0	0	0	0	0	0	0	0	0	0	0	0	0	0	0	0	0	0	0	0	0	0	0	6	0	0	0	0	0	0	0	0	0	0	0	0	0	0	0
Tnr	0	0	0	0	0	0	0	0	0	0	0	0	0	0	0	0	0	0	0	0	0	0	0	0	0	0	0	0	0	0	0	0	0	0	0	0	0	0	0	0	0	0	0	0	0	0	0	0	0
Sqstm1	0	0	0	320	423	359	154	101	1338	841	109	262	227	590	0	0	77	0	0	30	517	46	974	98	149	278	122	1	377	901	0	255	97	257	1	375	411	159	51	385	239	224	172	554	0	0	120	340	262
Nfe2l2	0	6	782	0	417	97	99	282	1017	24	206	0	0	450	0	155	258	160	0	58	142	0	0	134	360	0	0	264	128	371	0	149	0	0	28	177	383	419	0	0	0	162	436	0	495	0	153	28	49
Rxrg	0	181	0	0	0	0	68	0	0	0	0	0	0	0	0	0	0	11	0	0	0	0	0	0	0	0	0	0	0	0	0	0	0	0	0	0	0	0	41	0	0	0	0	0	0	0	0	0	0
Rxra	7	0	0	0	1	0	0	0	1031	0	0	5	196	0	0	26	4	0	55	150	0	135	0	0	0	1	0	1	1	0	0	1	0	0	140	0	0	0	5	0	1	91	0	0	1	0	0	65	0
Adamtsl4	0	0	0	0	0	0	0	0	0	2	0	2	0	0	0	0	0	0	0	0	0	0	0	0	0	0	0	0	0	0	0	0	0	0	0	0	0	0	0	0	0	0	0	0	0	0	0	0	0
Fcrls	0	0	0	0	0	0	0	0	0	0	0	0	0	0	0	0	0	0	0	0	0	0	0	0	0	0	0	0	0	0	0	0	0	0	0	0	0	0	0	0	0	0	0	0	0	0	0	0	0
Cd5l	0	0	0	0	0	0	0	0	0	0	0	0	0	0	0	0	0	0	0	0	0	0	0	0	0	0	0	0	0	0	0	0	0	0	0	0	0	0	0	0	0	0	0	0	0	0	0	0	0
Prpsap1	542	754	0	602	282	150	550	446	820	611	453	618	244	254	135	622	180	331	401	1880	337	458	876	501	158	170	377	701	298	585	502	402	598	534	1	709	2050	526	605	325	412	299	268	847	1181	727	386	353	378
Fam184b	0	0	0	0	0	0	0	0	0	0	0	0	0	0	0	28	0	0	0	0	0	0	0	0	0	0	0	0	0	0	0	0	0	0	0	90	0	0	0	0	0	25	0	0	156	0	0	0	0
Ncapg	383	142	0	168	150	57	202	0	1212	257	242	703	106	647	12	704	159	388	638	851	0	0	293	1090	77	1167	304	687	326	0	0	846	599	791	0	649	0	401	230	235	401	229	1666	1077	203	0	280	112	667
Lcorl	126	164	0	56	43	85	0	0	0	144	0	0	55	0	0	298	243	141	73	0	229	0	570	82	0	8	0	88	9	293	71	170	24	16	125	150	0	22	0	214	165	99	0	99	297	493	1	0	147
Lta4h	176	575	0	391	792	712	397	1511	0	275	314	735	1383	485	290	1338	511	377	227	301	203	1271	847	735	533	1239	474	550	808	1713	280	1224	359	537	0	667	5	266	564	334	697	588	248	1246	1009	3265	494	264	301
Amdhd1	26	0	0	0	0	0	0	0	0	0	0	0	0	0	0	0	0	0	0	0	0	0	0	0	0	21	0	0	0	0	0	0	0	0	0	0	0	0	0	0	0	27	27	0	0	0	0	0	0
Dstn	1090	452	460	703	590	704	592	926	662	992	693	1137	1678	1711	3	1280	1852	665	293	2341	885	898	735	576	568	859	437	536	1178	755	995	479	1196	731	1849	850	1823	1516	936	356	691	526	1121	1327	860	1515	506	1256	1270
H2afy	960	1222	669	395	422	408	446	658	2515	614	383	1531	868	943	436	988	802	814	290	1043	754	580	195	1684	133	555	588	1009	801	1969	928	894	632	435	183	767	1027	783	521	584	482	829	1380	1290	532	1262	389	420	1153
Gtf2ird2	0	0	1	0	19	0	0	0	0	13	0	0	0	0	0	0	0	0	0	0	0	0	0	0	0	0	0	0	102	0	0	0	0	0	0	0	0	132	0	0	0	0	0	0	0	0	0	0	0
Bola1	240	222	0	106	321	177	148	276	0	159	56	131	232	174	217	626	195	305	363	317	34	548	146	145	213	136	202	121	532	291	418	79	124	191	164	57	312	261	313	194	392	278	316	373	519	404	89	174	154
Gatsl2	0	0	0	0	0	0	0	0	0	0	0	0	0	37	0	0	76	0	0	0	15	0	0	0	0	0	0	0	0	0	0	0	0	0	0	0	0	40	0	0	0	0	0	0	0	33	0	0	0
Fcgr1	1	0	1	0	0	0	0	0	0	0	0	0	0	0	0	0	0	0	0	0	0	0	0	0	0	0	0	0	0	0	0	0	0	0	1	0	0	0	0	0	0	0	0	0	0	0	0	0	0
Ncf1	0	0	0	0	0	0	0	0	0	0	0	0	0	0	0	0	0	0	0	0	0	0	0	0	0	0	0	0	0	0	0	0	0	0	0	0	0	0	0	0	0	0	0	0	0	0	0	0	0
Wnt11	0	0	0	0	0	0	0	0	0	0	108	0	0	223	0	0	0	0	0	0	0	0	0	0	0	0	0	0	0	0	586	0	0	0	0	0	0	0	0	0	0	0	0	0	0	0	0	0	0
Adss	21	1148	0	273	470	658	326	491	571	291	860	693	615	284	204	929	527	358	224	315	113	106	63	483	166	96	346	479	312	314	141	172	362	202	517	0	616	539	278	354	1009	465	604	409	271	302	296	278	693
1700016C15Rik	0	0	0	0	0	0	0	0	0	0	0	32	0	0	0	0	0	0	0	0	0	0	0	0	0	0	0	0	0	0	0	0	0	0	2	0	0	0	0	0	0	0	0	0	0	0	0	0	0
Il17rb	0	0	0	0	0	0	0	0	0	0	0	0	0	0	0	23	0	0	0	0	0	0	0	0	0	0	0	0	0	0	0	0	0	0	0	0	0	0	0	0	0	0	0	0	0	0	0	0	0
Cacna1d	0	0	0	0	0	0	0	0	0	0	0	0	0	0	0	0	0	0	0	0	0	0	0	0	0	0	0	0	0	0	0	0	0	0	0	0	0	0	0	0	0	0	0	0	0	0	0	0	0
Chdh	0	0	0	0	0	0	0	0	0	0	0	0	0	0	0	0	0	0	0	0	0	0	0	0	0	0	0	0	0	0	0	0	0	0	0	0	0	0	0	0	0	0	0	0	0	0	0	0	0
Actr8	0	281	0	341	0	90	0	0	0	76	0	0	0	353	185	1291	0	1	243	0	152	178	778	582	226	0	69	136	0	305	156	197	66	154	0	326	189	139	105	0	155	35	0	0	650	953	53	0	171
Lrrc27	0	0	0	0	0	0	0	0	0	46	44	0	0	0	1	0	6	0	0	0	97	0	0	0	0	0	37	0	0	0	0	0	0	0	0	0	0	0	38	90	0	0	0	0	0	0	0	8	0
Stk32c	0	0	0	0	0	0	0	0	0	0	0	0	0	0	0	0	0	0	0	0	0	0	0	0	0	0	0	0	0	0	0	0	0	0	0	0	0	0	0	0	0	0	0	0	0	0	0	0	0
Fnta	596	1712	1	909	464	752	524	994	0	736	1069	553	242	386	195	1171	744	200	589	772	954	1383	1380	1153	397	351	374	1058	115	1331	985	1119	493	867	373	335	0	1624	347	527	286	551	466	829	819	1949	574	960	889
Skiv2l2	0	516	287	4	256	773	416	254	1	335	239	564	24	4	0	292	504	537	0	7	478	377	293	827	288	209	31	160	84	683	514	733	343	363	454	521	251	273	273	860	165	299	885	4	684	0	186	215	1573
Lbp	0	0	0	0	68	1	0	0	0	0	0	0	0	0	0	0	0	0	0	0	0	0	0	0	0	0	0	0	0	0	0	0	0	0	0	0	0	0	0	0	0	0	0	0	0	0	0	0	0
Celsr1	0	0	0	17	0	0	0	0	0	8	0	14	175	0	0	0	43	0	0	0	0	0	0	178	0	1	37	0	10	0	0	0	0	12	0	122	0	0	0	47	26	74	0	142	0	0	0	0	0
Fli1	0	0	0	0	0	14	126	0	0	0	0	0	0	231	0	0	116	0	0	0	0	0	0	0	12	0	0	0	0	0	0	97	0	0	256	0	209	0	0	0	0	0	0	0	0	0	0	31	0
Stard13	0	0	0	0	0	0	1	0	25	0	0	5	0	19	0	0	0	0	0	0	0	0	0	0	0	0	0	0	0	0	0	0	0	0	0	0	0	0	0	0	0	0	0	0	0	0	0	0	0
Tenm1	0	0	0	0	0	0	0	0	0	0	0	0	0	0	0	0	0	0	0	0	0	0	0	6	0	0	0	0	0	0	0	0	0	0	0	0	0	0	0	0	0	0	0	0	0	0	0	0	0
Camk1g	0	0	0	0	0	0	110	0	0	0	0	0	0	0	0	0	143	0	0	0	0	0	0	0	0	0	0	0	0	0	0	291	0	0	0	0	575	0	77	0	0	0	0	0	359	0	0	0	0
Diexf	0	9	0	6	75	0	0	0	0	0	89	0	0	0	12	0	0	95	0	0	0	0	0	60	0	0	0	0	0	0	0	240	0	0	0	60	0	0	0	96	116	56	0	0	0	0	39	0	0
Hsd11b1	0	0	0	0	0	0	0	0	0	0	0	0	0	0	0	0	0	0	0	0	0	0	0	0	0	0	0	0	0	0	0	0	0	0	0	0	0	100	0	0	0	0	0	0	0	0	0	0	0
Syt14	0	0	0	0	0	26	62	14	0	0	0	0	0	0	0	0	32	182	0	0	0	170	0	0	0	61	44	0	0	0	0	114	0	159	0	0	0	0	24	0	0	0	0	65	14	0	0	0	143
H2-M3	0	0	0	0	0	0	0	0	0	0	0	109	0	0	0	0	0	0	0	0	0	0	0	0	0	0	0	0	0	0	0	0	0	0	0	0	0	0	43	0	0	0	0	0	0	0	0	0	0
Lonrf3	0	0	0	0	0	0	0	0	0	0	0	0	0	0	0	0	0	0	0	0	0	0	0	0	0	0	0	0	0	0	0	0	0	0	0	0	0	0	0	0	0	0	0	0	0	0	0	0	0
Atp5e	301	406	80	131	265	284	237	549	300	381	354	287	849	462	79	291	340	438	148	533	329	484	758	454	366	329	207	270	450	832	404	423	246	421	103	460	309	276	190	316	569	474	368	680	543	715	253	465	336
Nelfcd	622	710	417	521	432	496	459	491	581	0	438	748	282	0	19	956	267	752	388	229	482	969	591	1175	0	322	336	639	170	1002	1340	136	406	371	4	899	1080	722	132	150	199	720	399	754	178	2304	249	228	413
Tubb1	0	0	0	0	0	0	0	0	0	0	0	0	0	0	0	0	0	0	0	0	0	0	0	0	0	0	0	0	0	0	0	0	0	0	0	0	0	0	0	0	0	0	0	0	0	0	0	0	0
Ctsz	434	120	747	84	531	320	1210	634	1940	829	377	975	1480	1045	309	484	134	1049	400	219	466	362	425	244	500	1070	398	173	951	1556	1087	99	187	249	583	0	598	680	170	255	493	573	447	879	508	2979	327	795	606
Slmo2	605	288	154	466	167	806	366	596	656	204	445	764	827	349	502	490	418	543	440	298	305	237	276	284	637	487	193	260	313	563	590	554	729	468	704	610	1017	409	275	179	677	121	1166	605	725	125	588	254	616
Sertad4	0	26	0	0	0	0	0	122	0	0	76	0	0	0	0	0	0	0	0	0	0	0	0	0	0	68	40	0	0	0	0	0	0	177	1	0	0	0	55	0	0	0	0	0	0	0	0	0	0
H2-M2	0	0	0	0	0	0	0	0	0	0	0	0	0	0	0	0	0	0	0	0	0	0	0	0	0	0	0	0	0	0	0	0	0	0	0	0	0	0	0	0	0	0	0	0	0	0	0	0	0
Ube2a	246	444	272	310	435	133	105	286	391	438	136	414	85	438	212	378	319	274	68	218	110	178	420	226	221	380	149	304	321	772	445	364	332	202	282	285	908	656	135	168	86	217	62	211	355	0	95	427	547
Slc25a5	6118	6549	5289	3538	5943	5297	4738	7422	8366	1723	4499	8265	2727	6580	4143	7349	2945	4810	6963	9046	4046	10082	8710	7238	9255	4968	4542	7262	5416	6225	7294	6249	6579	6869	3588	4545	2307	3004	4981	4597	6532	6014	7737	4392	7530	5231	7828	4712	6822
Atp1b4	0	0	0	0	0	0	0	0	0	0	0	0	0	0	0	0	0	0	0	0	0	0	0	0	0	0	0	0	0	0	0	0	0	0	0	0	0	0	0	0	0	0	0	0	0	0	0	0	0
Ppdpf	167	432	369	143	308	272	569	546	269	316	511	416	480	475	164	144	103	578	348	406	447	281	159	596	257	675	111	320	342	1449	306	263	200	473	467	143	212	267	526	260	132	440	559	797	966	1130	271	616	278
Kcnq2	79	0	0	0	0	0	0	0	0	0	0	0	70	0	0	4	0	0	0	0	0	0	0	0	0	0	0	0	0	0	0	0	0	0	0	0	0	0	0	0	0	0	0	0	0	0	0	0	0
Eef1a2	0	0	0	0	0	0	0	0	0	0	0	0	0	0	0	0	0	0	0	0	0	0	0	0	0	0	0	0	0	0	0	0	0	0	0	0	0	0	0	0	0	0	0	0	0	0	0	0	0
Col20a1	0	0	0	0	0	0	0	0	0	0	0	0	0	0	0	0	0	0	0	0	0	0	0	0	0	0	0	0	0	0	0	0	0	0	0	0	0	0	0	0	0	0	0	0	0	0	0	0	0
Pls3	1511	141	779	1551	1308	505	43	435	2281	412	175	2611	671	323	176	918	373	415	0	165	156	280	562	353	2002	625	288	705	439	0	0	461	1393	146	71	193	749	38	481	837	1028	803	2184	953	1459	955	202	1535	538
Mpped2	90	315	0	60	246	0	25	115	0	56	30	0	0	0	0	0	19	0	0	177	161	0	244	0	121	200	0	98	242	0	0	0	0	519	0	176	0	0	48	14	0	0	0	0	0	0	0	35	29
Nkap	69	30	305	10	6	195	64	153	288	54	0	54	476	0	134	188	19	27	66	0	98	228	264	111	0	141	86	54	0	227	34	203	60	23	0	62	0	179	68	76	141	36	52	152	95	425	82	0	65
Ndufa1	622	504	333	295	393	571	262	639	1874	463	412	419	277	562	476	974	299	890	376	317	982	777	1392	763	885	540	185	667	621	699	535	192	403	484	1858	638	680	560	252	403	521	542	1058	576	545	670	410	607	506
Wt1	0	0	0	0	0	0	0	0	0	0	0	0	0	0	0	0	20	0	0	0	0	0	0	0	0	0	0	0	0	0	0	0	0	0	0	0	0	0	31	0	0	0	0	0	0	0	0	0	0
E2f3	20	0	0	9	76	1	0	57	0	24	0	141	0	34	0	0	5	48	24	0	0	0	0	24	0	0	69	10	7	0	0	6	262	0	2	0	0	174	41	32	0	12	0	0	0	676	44	20	22
Cr1l	292	91	223	225	133	88	55	278	12	354	172	35	311	327	59	569	0	0	0	0	85	0	370	0	376	489	147	15	87	670	0	244	54	54	0	431	531	272	97	181	155	0	0	163	35	1817	76	0	14
Ppfibp1	0	0	0	36	154	190	182	0	575	2	0	268	0	0	0	323	48	0	0	0	141	0	0	0	108	54	84	0	10	0	80	425	66	0	1	0	0	118	0	0	82	131	128	0	0	0	106	135	0
Cd46	0	0	0	0	0	0	0	0	0	0	0	0	0	0	0	0	0	0	0	0	0	0	0	0	14	0	0	0	0	0	0	0	0	0	0	0	0	0	0	0	0	0	0	0	0	0	0	0	0
Cd34	0	0	0	0	236	0	0	0	0	88	0	0	0	0	0	0	0	0	0	0	0	0	0	0	0	0	0	0	0	0	0	0	0	0	0	0	0	0	0	0	0	0	0	0	0	0	0	118	0
Plgrkt	73	57	0	90	36	131	50	147	0	0	68	82	78	149	78	0	0	52	0	37	46	205	0	78	0	40	41	109	1	128	125	120	0	121	214	157	97	128	70	38	0	34	122	0	0	0	126	47	32
Cd274	0	0	0	0	0	0	0	0	0	0	0	0	0	0	0	0	0	0	0	0	0	0	0	0	0	0	0	0	0	0	0	0	0	0	0	0	0	0	0	0	0	0	0	0	0	0	0	0	0
Pdcd1lg2	0	0	0	0	0	0	0	0	0	0	0	0	0	0	0	0	0	0	0	0	0	0	0	0	0	0	0	0	0	0	0	0	0	0	0	0	0	0	0	0	0	0	0	0	0	0	0	0	0
Gtf3a	57	52	64	29	27	40	69	79	0	12	127	99	28	73	0	46	115	0	101	92	65	80	131	82	74	0	53	86	29	48	131	71	36	16	0	37	111	5	63	12	21	78	53	0	39	414	23	103	61
Mtif3	84	1	171	111	57	2	0	0	0	0	0	111	0	0	5	0	0	0	0	0	20	0	0	62	0	46	0	0	0	176	0	302	11	73	0	0	0	0	48	0	62	0	57	0	174	495	29	0	10
Lnx2	0	0	0	1	0	35	32	0	0	101	0	0	0	0	0	0	0	0	0	0	0	0	0	6	0	0	38	0	0	81	0	0	0	8	0	39	0	0	0	0	0	0	0	0	0	0	0	0	0
Il19	0	0	0	0	0	0	0	0	0	0	0	0	0	0	0	0	0	0	0	0	0	0	0	0	0	0	0	0	0	0	0	0	0	0	0	0	0	0	0	0	0	0	0	0	0	0	0	0	0
Dyrk3	0	338	62	0	119	78	160	32	0	300	0	224	0	0	0	0	0	0	346	0	0	0	0	80	0	0	18	121	0	0	22	0	22	0	0	0	0	0	53	416	154	93	48	379	0	0	0	0	0
Mapkapk2	0	424	0	8	0	56	80	193	0	54	0	132	63	0	1	331	149	0	0	32	0	0	0	0	0	0	147	0	0	0	490	14	68	0	5	0	641	116	30	18	108	0	0	38	0	192	26	9	0
Il10	0	0	0	0	0	0	0	0	0	0	0	0	0	0	0	0	0	0	0	0	0	0	0	0	0	0	0	0	0	0	0	0	0	0	0	0	0	0	0	0	0	0	0	0	0	0	0	0	0
Lamp2	262	0	280	203	208	75	184	204	200	365	983	0	643	0	0	380	629	959	718	0	894	355	643	0	635	236	478	43	111	0	0	664	10	118	0	151	0	458	55	362	8	322	34	0	0	1	138	126	434
Atxn10	984	1033	1727	1568	1576	600	636	1175	1421	660	715	1603	2193	2112	694	1751	1387	1324	982	1504	887	651	722	893	1466	1426	707	846	2623	1751	2104	1480	966	1244	2020	1676	2403	1216	1112	1335	1116	956	2048	639	578	4217	738	1181	1321
Foxred2	0	0	0	0	0	0	0	0	0	0	0	0	0	0	0	0	7	0	0	0	0	0	0	0	0	0	5	0	0	0	0	0	0	0	0	0	43	0	84	185	0	0	0	0	470	0	0	0	0
Eif3d	213	430	175	432	392	551	329	520	1069	103	597	578	1049	243	46	454	278	474	708	443	249	367	678	812	458	239	341	758	120	410	363	156	489	783	0	324	362	461	459	310	487	1019	520	689	1001	808	764	812	1025
H3f3b	3961	6633	6937	3962	5580	4223	5139	6165	8226	7941	4599	5766	8976	4509	5033	6142	6780	8207	3371	6813	6250	5734	15638	3938	5117	8572	5323	2450	7302	7251	6051	7357	4136	6255	8486	9084	12187	11819	4550	5603	8329	2787	4803	11028	8282	15055	4508	4239	6152
Nup50	266	87	165	668	36	110	339	196	1234	24	143	434	550	388	0	478	374	21	756	24	9	287	227	182	9	326	379	182	362	321	1	248	342	311	744	40	51	172	111	206	188	21	145	388	353	0	51	135	56
Phf21b	0	0	42	0	0	0	0	0	1	0	0	0	0	0	0	124	0	0	0	0	0	0	0	124	0	0	0	116	0	0	0	0	0	0	0	0	3	0	0	0	0	1	0	0	32	0	0	0	0
Nlrp14	0	0	0	0	0	0	0	0	0	0	0	0	0	0	0	0	0	0	0	0	0	0	0	0	0	0	0	0	0	0	0	0	0	0	0	0	0	0	0	0	0	0	0	0	0	0	0	0	0
Ift27	81	0	146	243	97	90	167	318	0	255	259	249	685	393	0	370	218	388	170	499	53	484	139	253	368	611	133	372	67	379	192	197	244	636	0	350	626	219	199	580	514	294	594	629	217	0	213	0	319
Pacsin2	295	212	39	0	76	78	101	226	0	547	0	267	271	0	0	150	326	0	19	0	33	110	0	190	0	2	246	1	0	0	507	84	0	273	0	1	2	12	93	0	0	140	128	28	0	570	26	24	331
Cmah	0	0	0	0	0	0	0	0	1	0	0	0	0	0	0	0	0	0	0	0	0	1	0	0	0	0	0	0	0	0	0	0	0	0	0	0	0	0	0	1	0	0	0	0	0	0	0	0	0
Ttll12	0	8	0	238	198	180	60	57	0	48	0	336	17	0	0	226	179	10	0	142	160	115	0	8	207	89	361	1	0	0	211	296	0	138	0	486	283	205	231	92	0	65	26	114	0	36	219	382	4
Bik	53	0	0	0	0	25	42	114	0	0	0	0	0	0	0	0	0	0	0	0	38	0	0	0	0	0	0	0	0	0	0	0	0	0	0	0	0	0	11	0	0	0	0	0	0	89	0	0	0
Scube1	0	80	0	0	16	0	0	0	0	0	150	19	0	0	0	0	0	0	731	0	35	0	96	0	0	28	0	0	179	0	563	0	4	44	0	222	0	0	0	1	0	0	0	143	0	1	52	66	0
Tox4	123	277	0	84	291	162	108	225	0	1	107	379	0	0	94	570	151	0	1	0	91	243	420	123	216	189	14	42	184	0	225	380	42	0	51	32	0	317	142	67	0	22	274	243	50	0	0	0	60
Mrps18c	230	221	157	138	189	271	274	203	776	202	300	295	207	298	235	324	133	128	195	295	257	377	393	207	287	346	88	267	271	275	269	234	195	200	408	369	190	353	215	179	169	180	261	214	410	415	254	307	291
Sulf1	138	0	0	153	154	0	205	48	0	36	100	0	569	133	0	355	179	200	238	20	0	0	214	0	0	0	593	0	0	0	0	73	0	0	0	0	112	0	0	0	0	0	377	37	0	0	8	229	0
Srsf6	1530	1129	1018	530	1273	1507	792	892	1331	721	1727	1268	1273	1498	1872	2260	1046	1241	2934	1569	1937	1076	1418	1482	1527	1193	1079	1675	1229	1186	1148	974	1221	1633	539	1738	1527	2112	823	1222	668	1242	1976	1601	1493	346	586	736	1135
Plcg1	0	82	0	0	25	199	107	36	226	3	0	4	205	0	0	77	18	211	0	0	215	0	0	0	0	0	0	0	25	22	0	0	0	175	12	1	0	7	12	0	10	0	137	0	0	187	0	65	0
Kctd2	0	0	0	0	226	6	130	183	0	145	0	258	0	0	0	0	10	0	40	0	279	0	0	0	131	0	0	0	0	0	0	136	45	0	652	0	1042	148	0	0	171	4	0	269	23	0	5	31	0
Tmprss6	0	0	0	0	0	0	0	0	0	0	0	0	0	0	0	0	0	0	0	0	0	0	0	0	0	0	0	0	0	0	0	0	0	0	0	0	0	0	0	9	0	0	0	0	0	0	0	0	0
Kctd5	526	0	1	201	425	294	1	120	0	304	452	615	498	179	92	496	588	393	357	316	133	279	79	318	287	223	158	227	382	390	309	783	238	494	911	466	0	490	185	535	537	72	686	212	0	1005	111	363	592
Pom121l2	0	0	0	0	0	0	0	0	0	0	0	0	0	0	279	0	0	0	0	0	0	0	0	0	0	0	0	0	0	0	0	0	0	0	0	0	0	0	0	0	0	0	0	0	0	0	0	0	0
Etaa1	0	24	471	0	93	86	158	77	174	59	35	33	0	122	0	257	139	323	92	16	1	0	48	63	232	20	57	0	108	0	365	376	25	151	0	427	89	77	28	216	0	25	178	240	54	179	6	0	121
Matn4	0	0	0	0	0	0	0	0	0	0	0	0	0	0	0	0	0	0	0	0	0	0	0	0	0	0	0	0	0	0	0	0	0	0	0	0	0	0	0	0	0	0	0	0	0	0	0	0	0
Svs4	0	0	0	0	0	0	0	0	0	0	0	0	0	0	0	0	0	0	0	0	0	0	0	0	0	0	0	0	0	0	0	0	0	0	0	0	0	0	0	0	0	0	0	0	0	0	0	0	0
Svs6	0	0	0	0	0	0	0	0	0	0	0	0	0	0	0	0	0	0	0	0	0	0	0	0	0	0	0	0	0	0	0	0	0	0	0	0	0	0	0	0	0	0	0	0	0	0	0	0	0
Slpi	0	0	0	0	0	0	0	0	0	0	0	0	0	0	0	0	0	0	0	0	0	0	0	0	0	0	0	0	0	0	0	0	0	0	0	0	0	0	0	0	0	0	0	0	0	0	37	0	0
Svs3a	0	0	0	0	0	0	0	0	0	0	0	0	0	0	0	0	0	0	0	0	0	0	0	0	0	0	0	0	0	0	0	0	0	0	0	0	0	0	0	0	0	0	0	0	0	0	0	0	0
Svs5	0	0	0	0	0	0	0	0	0	0	0	0	0	0	0	0	0	0	0	0	0	0	0	0	0	0	0	0	0	0	0	0	0	0	0	0	0	0	0	0	0	0	0	0	0	0	0	0	0
Rbpjl	0	0	0	0	0	0	0	0	0	0	0	0	0	0	0	0	0	0	0	0	0	0	0	0	0	0	0	0	0	0	0	0	0	0	0	0	0	0	0	0	0	0	0	0	0	0	0	0	0
Sdc4	4	0	0	0	0	0	0	0	0	0	0	48	0	0	0	0	0	0	24	0	10	0	0	79	1	0	38	0	0	0	0	0	37	0	0	0	0	1	24	53	0	5	136	274	0	0	61	0	0
Ccdc70	0	0	0	0	0	0	0	0	0	0	0	0	0	0	0	0	0	0	0	0	0	0	0	0	0	0	0	0	0	0	0	0	0	0	0	0	0	0	0	0	0	0	0	0	0	0	0	0	0
Il13ra1	0	0	0	0	0	0	0	2	0	186	0	0	0	0	0	0	0	0	0	0	0	0	0	0	0	0	0	0	0	0	0	0	0	0	0	0	0	0	0	0	179	0	0	0	0	22	0	0	0
Prl5a1	0	0	0	0	0	0	0	0	0	0	0	0	0	0	0	0	0	0	0	0	0	0	0	0	0	0	0	0	0	0	0	0	0	0	0	0	0	0	0	0	0	0	0	0	0	0	0	0	0
Nbr1	0	20	4	11	90	10	144	7	0	0	486	30	0	0	30	22	15	7	76	1	231	0	0	158	26	49	240	0	0	14	89	530	0	0	283	0	685	15	64	121	0	64	0	132	758	24	55	0	0
Cyth1	0	0	0	0	0	0	0	0	0	1	14	0	0	0	0	0	0	0	0	0	8	0	0	94	0	0	0	0	0	0	0	0	15	0	0	6	41	116	0	0	0	0	0	0	0	0	0	0	0
Rnd3	0	183	240	0	441	225	393	852	0	1630	0	180	0	0	2	0	92	189	357	331	155	0	0	345	0	692	86	0	287	0	501	189	117	197	1579	555	352	114	210	167	0	275	113	492	149	677	0	462	155
Brca1	0	248	143	0	131	53	15	0	0	0	0	0	1120	0	0	214	0	0	314	100	163	0	0	0	0	52	33	0	127	0	487	72	37	0	0	0	0	133	118	127	44	29	1	0	228	0	12	255	466
Gast	0	0	0	0	0	0	0	0	0	0	0	0	0	0	0	0	0	0	0	0	0	0	0	0	0	0	0	0	0	0	0	0	0	0	0	0	0	0	0	0	0	0	0	105	0	0	0	0	0
Cntnap1	0	0	0	1	0	0	0	0	0	0	0	0	0	0	0	0	0	0	0	0	0	0	0	0	0	0	0	0	0	0	0	0	0	0	0	0	0	0	0	0	0	0	0	13	0	0	0	0	0
Nt5c3b	151	772	0	58	290	496	149	143	1462	211	427	1184	419	0	154	0	416	238	219	773	148	0	0	391	600	0	268	96	350	792	0	340	345	283	0	112	0	178	36	245	588	208	239	444	391	563	350	219	308
Coa3	323	706	921	431	564	610	341	754	1379	445	385	619	1002	663	459	908	645	789	515	885	329	950	1351	737	491	756	489	371	691	343	754	456	353	246	665	1198	485	672	354	300	725	766	311	606	791	3009	351	611	298
Zpbp2	0	0	0	0	1	0	0	0	0	0	0	0	0	0	0	0	0	0	0	0	0	0	0	0	37	0	0	0	0	0	0	0	0	0	0	0	0	0	0	0	0	0	0	0	0	0	0	0	0
Gsdma	0	0	0	0	0	0	0	0	0	0	0	0	0	0	0	0	0	0	0	0	0	0	0	0	0	0	0	0	0	0	0	0	0	0	0	0	0	0	0	0	0	0	0	0	0	0	0	0	0
Med24	0	158	0	74	0	213	53	338	0	5	256	93	0	53	0	87	149	0	0	0	63	0	166	0	0	547	31	0	0	0	0	220	69	0	0	617	0	99	92	275	0	19	113	337	124	0	103	0	10
Gsdma2	0	0	0	0	0	0	0	0	0	0	0	0	0	0	0	0	0	0	0	0	0	0	0	0	0	0	0	0	0	0	0	0	0	0	0	0	0	0	0	0	0	0	0	0	0	0	0	0	0
Psmd3	813	381	0	34	655	375	615	330	890	661	570	237	952	457	0	638	279	276	686	216	452	418	396	796	129	619	619	302	490	587	599	728	326	910	263	188	1398	820	329	133	890	143	163	600	608	713	499	0	463
Exosc10	27	161	0	399	322	426	90	405	0	131	0	518	0	884	132	224	0	307	333	220	0	14	367	0	466	0	275	201	0	537	358	538	310	121	0	130	481	165	248	377	142	254	381	0	244	1	255	300	122
Glod4	360	201	255	321	355	55	353	978	1064	490	270	1224	465	668	0	241	1054	397	524	986	322	163	2317	667	663	87	449	178	864	1696	282	723	350	470	462	779	767	595	203	139	70	441	969	384	151	2287	341	538	573
Vps53	0	0	0	0	0	113	1	115	0	1	93	36	0	0	66	1	0	0	66	220	0	315	0	0	1	0	0	153	21	0	290	0	18	220	0	0	196	57	45	0	58	0	0	0	0	0	0	178	0
Taok1	229	175	0	0	1	109	0	69	0	2	15	0	392	58	0	1	1	184	144	0	555	0	209	62	29	24	73	246	172	386	217	276	53	211	0	270	0	53	48	67	67	68	184	0	39	3	0	3	0
Dnttip1	246	195	0	63	175	45	113	201	0	138	30	183	110	0	153	146	114	162	0	0	123	260	248	82	175	227	153	148	289	568	0	334	140	110	109	256	452	229	108	94	11	161	110	279	234	269	102	183	311
Tnnc2	0	0	0	0	0	0	0	0	0	0	0	0	0	0	0	0	0	0	0	0	0	0	0	0	0	0	0	0	0	0	0	0	0	0	0	0	0	0	0	0	0	0	0	0	0	0	0	0	0
Acot8	0	0	0	0	22	89	0	69	0	39	0	0	0	0	0	108	30	141	0	0	0	100	195	0	0	0	0	0	90	0	0	0	43	0	0	0	0	0	14	0	8	116	224	151	0	0	20	0	0
Cd300lg	0	0	0	0	0	0	0	0	0	0	0	0	0	0	0	0	0	0	0	0	0	0	0	0	0	0	0	0	0	0	0	0	0	0	0	0	0	0	0	0	0	0	0	0	0	0	0	0	0
Spint4	0	0	0	0	0	0	0	0	0	0	0	0	0	0	0	0	0	0	0	0	0	0	0	0	0	0	0	0	0	0	0	0	0	0	0	0	0	0	0	0	0	0	0	0	0	0	0	0	0
Pyy	0	0	0	0	0	0	0	17	0	0	0	0	0	0	0	0	0	0	0	0	0	0	0	0	0	0	0	0	0	0	0	0	0	0	0	0	0	0	40	0	0	0	0	0	0	0	0	0	89
Mpp2	0	109	0	0	0	0	0	0	0	0	0	0	0	0	1	0	0	0	0	0	0	0	0	0	0	0	0	0	0	0	0	0	0	0	0	0	0	5	0	72	0	0	0	0	0	0	0	0	0
Ppy	0	0	0	0	0	0	0	0	0	0	0	0	0	0	0	0	0	0	0	0	0	0	0	0	0	0	0	0	0	0	0	0	0	0	0	0	0	0	0	0	0	0	0	0	0	0	0	0	0
Vtn	0	0	0	0	0	0	0	556	0	0	0	0	1849	0	0	0	0	0	0	0	0	0	0	0	0	0	0	0	0	0	0	0	0	0	0	245	0	0	0	0	0	83	0	481	0	0	50	0	1
Nlk	0	0	0	98	63	75	0	0	0	0	12	39	0	0	0	0	40	5	4	1	25	0	27	1	39	72	11	0	4	377	0	64	41	77	0	0	0	202	29	0	0	12	74	0	0	16	0	0	0
Traf4	0	103	726	181	264	93	0	72	0	118	0	319	331	0	4	0	103	0	113	0	350	145	0	125	0	0	61	150	0	258	122	124	101	0	0	0	367	74	18	62	0	135	123	0	236	0	127	282	285
Aldoc	0	0	0	95	0	0	0	0	0	0	0	167	557	0	0	133	0	0	0	0	0	0	0	173	0	0	0	0	167	450	0	0	0	0	0	0	0	0	0	136	0	0	291	927	314	0	2	0	0
Stac2	0	0	0	0	0	0	0	0	0	0	0	0	0	0	0	0	0	0	0	0	0	0	0	0	0	0	0	0	0	0	0	0	0	0	0	0	0	0	0	0	0	0	0	0	1	0	0	0	0
Rpl19	1278	1629	922	1073	1662	1248	1247	2281	3202	1176	1191	1858	1008	1743	765	1764	1244	1048	1308	2020	1413	2259	2656	1568	1807	1214	1204	1500	2053	2014	1244	1508	1507	1509	566	1386	1445	1204	1453	1579	1886	2137	1870	1449	1623	4105	1382	1772	1715
Nek8	0	0	0	0	0	0	0	0	0	0	0	0	0	203	0	0	0	0	0	0	0	0	0	0	0	99	0	0	0	0	0	0	0	0	0	0	0	0	0	0	0	0	0	0	0	0	0	0	0
Cacnb4	0	0	0	0	0	0	0	0	0	0	0	0	0	1	0	0	0	0	0	0	0	0	0	0	0	0	0	0	0	198	0	0	0	0	0	0	0	0	0	0	0	0	0	0	0	0	0	0	0
Plxdc1	0	0	0	0	0	0	0	0	0	0	0	0	0	0	0	0	0	0	0	0	0	0	0	0	0	0	0	0	0	0	0	0	0	0	0	0	0	0	0	0	0	0	0	0	0	0	0	0	0
Arl5b	148	363	761	121	195	107	89	18	131	88	0	0	0	0	270	0	152	1	31	34	165	200	54	208	254	703	5	1	319	20	8	0	232	103	0	0	467	59	128	67	224	66	133	97	429	699	14	36	0
Zfp207	2342	1447	420	1187	1790	1106	1221	2867	3789	2165	1541	1607	2234	571	678	1249	1906	2466	1584	1365	2380	1287	3244	611	2636	1964	816	1633	1781	2317	736	2989	1670	2949	101	1125	2315	1472	1189	2304	2361	1484	1245	2647	470	2391	1384	1181	2622
Psmd11	1448	1047	561	956	607	529	477	1099	884	474	507	1579	1239	652	162	1939	681	683	1337	876	1314	967	561	1910	804	712	1066	1548	964	454	1077	1426	954	1451	1243	866	1710	1231	626	1053	1207	528	1313	844	1308	1024	576	556	426
C1qtnf1	0	0	0	0	0	0	0	0	0	234	0	0	0	0	0	0	0	0	0	0	0	0	0	0	0	0	0	0	0	0	0	0	0	0	0	0	0	0	0	0	0	0	0	0	0	0	0	0	0
Pipox	0	0	0	0	117	0	0	0	0	0	0	0	0	0	0	181	0	0	0	0	0	0	0	285	0	116	0	0	0	0	0	0	50	0	0	0	0	0	89	102	0	0	0	0	266	0	0	0	0
Timp2	98	0	154	0	0	35	75	431	0	246	144	0	0	0	0	0	39	0	0	0	96	0	0	405	313	0	57	59	88	0	0	72	100	132	0	0	0	156	73	85	0	0	61	0	0	841	90	35	141
Zc3h18	53	0	0	34	173	44	38	0	0	0	0	17	0	0	0	0	0	0	1	4	43	83	0	83	0	36	0	5	0	0	0	218	28	0	0	0	103	1	30	14	0	34	0	100	152	6	14	64	126
Top2b	36	246	253	179	188	109	196	248	0	157	379	610	199	71	7	69	465	721	507	8	503	0	518	170	242	333	219	169	258	745	1048	111	198	302	924	991	849	123	150	53	203	330	77	102	414	658	96	0	343
Rarb	0	54	169	0	219	70	102	331	0	198	66	130	0	0	0	276	0	0	251	47	87	0	0	1066	0	361	0	655	0	353	0	0	227	732	0	211	0	233	38	0	17	702	0	0	389	0	70	80	235
Igfbp4	296	536	440	220	270	747	851	906	3104	7	894	266	480	141	272	8	767	56	377	299	848	254	1062	221	47	158	408	741	241	2	712	565	481	467	875	1305	0	120	239	129	184	85	101	324	277	3161	219	42	158
Cdc6	0	0	277	92	156	343	437	120	0	84	0	548	198	164	0	333	0	170	457	43	199	0	705	383	753	405	98	497	204	674	0	319	392	152	780	0	492	229	304	0	139	106	204	0	1147	0	41	0	342
Suz12	0	151	0	0	146	20	0	0	402	12	6	0	381	228	210	82	51	0	0	0	99	33	0	0	201	0	3	230	49	0	131	6	3	0	0	16	0	0	75	0	0	0	7	170	106	0	38	253	0
Atad5	209	95	123	92	22	133	28	16	0	130	0	74	33	1	0	0	51	39	186	126	150	0	0	140	0	40	13	0	0	279	0	304	64	33	0	610	0	36	13	74	148	0	68	436	0	0	0	84	0
Crlf3	0	174	0	59	113	118	149	350	0	0	0	337	0	217	315	0	261	209	35	192	163	11	0	0	477	0	152	0	288	117	0	3	217	272	0	4	410	297	179	0	0	0	0	110	19	45	69	0	0
Krt27	0	0	0	0	0	0	0	0	0	0	0	0	0	0	0	0	0	0	0	0	0	0	0	0	0	0	0	0	0	0	0	0	0	0	0	0	0	0	0	0	0	0	0	0	0	0	0	0	0
Tns4	0	0	0	0	0	53	15	0	0	0	8	0	0	0	0	0	0	0	0	0	0	0	0	0	0	0	0	0	0	0	0	0	0	0	0	0	0	0	0	0	223	0	0	0	0	0	49	0	0
Tnfaip1	254	415	1	44	83	173	418	603	2273	155	200	639	0	1125	819	1300	291	58	255	505	601	4	202	577	362	186	515	610	340	161	100	0	230	389	758	66	388	392	271	265	99	614	579	1126	745	0	64	22	855
Abr	0	14	0	45	165	10	0	0	0	3	0	0	0	0	0	5	91	0	0	113	210	0	463	0	58	0	60	0	0	0	0	0	0	0	189	0	30	0	0	0	0	158	0	47	104	0	52	0	15
Rab11fip4	1	0	0	0	0	0	0	0	0	71	0	0	22	148	0	0	105	231	0	0	91	0	0	6	0	0	10	163	0	205	0	0	33	0	0	0	0	0	0	0	0	0	36	10	201	0	0	0	0
Cd40	0	0	0	0	0	0	20	0	0	0	0	0	0	0	0	0	0	302	0	0	133	0	688	0	0	0	0	0	313	0	0	0	0	0	0	0	0	0	0	0	0	0	0	0	0	1397	0	0	0
Slc35c2	0	0	435	50	0	78	95	208	0	114	153	270	217	0	52	284	99	175	95	170	0	0	0	511	0	211	152	197	139	838	0	583	132	0	0	199	0	0	231	157	173	0	0	0	1158	0	122	0	1
Zfp334	5	20	54	99	0	0	59	237	0	153	0	46	5	0	0	88	25	125	0	0	12	0	0	48	19	436	172	311	0	307	0	0	79	0	0	0	0	0	0	42	273	30	0	121	0	384	0	0	143
Elmo2	463	302	123	151	0	0	43	164	9	418	0	221	0	0	0	0	0	356	368	318	170	0	1	115	0	623	0	0	52	0	0	142	69	112	385	0	0	66	170	66	0	0	186	376	300	2885	0	3	115
Wsb1	260	223	359	382	152	454	574	531	1765	259	436	545	928	819	0	986	686	960	0	953	629	0	0	897	409	478	438	378	207	755	1465	183	683	194	1679	740	1814	569	456	649	294	129	459	349	1682	0	116	663	461
Ttpal	0	0	0	0	7	0	0	0	0	0	30	0	0	0	0	0	151	0	0	0	0	173	0	141	0	0	18	0	0	0	0	0	0	0	0	327	0	0	0	5	0	0	14	0	0	0	13	131	0
Rhot1	308	208	0	0	119	58	206	122	0	105	166	142	322	0	0	468	190	0	0	213	484	1	380	269	0	469	116	0	153	493	15	168	290	363	0	0	444	89	6	269	290	122	507	425	450	41	49	0	375
Hnf4g	0	0	0	0	0	0	0	0	0	0	0	0	0	0	0	8	0	0	0	0	0	0	0	0	0	0	0	0	0	0	0	0	0	0	0	0	0	0	0	0	0	0	0	0	0	0	0	0	0
Rhbdl3	0	0	0	0	0	0	0	18	0	0	0	0	0	0	0	0	0	0	0	0	0	0	0	0	0	0	0	0	0	0	0	0	0	0	0	0	0	0	0	0	0	0	0	0	0	0	0	0	0
Ada	0	0	0	0	262	0	0	134	0	0	0	198	0	0	1	0	0	0	0	0	301	1	0	0	0	0	0	4	0	0	0	0	0	103	0	0	0	0	0	0	0	0	0	0	0	0	0	0	0
Serinc3	526	247	0	402	407	136	161	218	0	825	0	0	700	0	0	254	321	495	274	204	382	146	1359	503	462	569	73	361	226	0	344	217	472	789	357	0	0	464	304	0	415	183	333	605	0	628	326	221	350
Tha1	0	0	0	0	0	0	0	0	0	0	0	0	0	0	0	0	0	0	0	0	0	101	0	0	0	0	0	0	0	0	0	0	0	0	0	0	0	0	0	0	0	0	53	0	0	0	0	0	0
Pgs1	0	0	0	0	214	105	132	0	0	0	0	0	829	0	479	0	101	0	0	0	0	17	173	7	0	0	31	0	43	381	420	0	127	307	0	0	0	0	65	0	0	0	389	0	0	0	0	162	0
Birc5	697	1197	492	688	1090	594	903	1198	3354	1455	904	843	928	2345	1600	1242	1885	1937	855	1315	1652	1407	1366	1659	1435	1791	1001	832	1932	952	780	1861	896	1484	4233	587	2900	1162	880	692	1070	1541	982	2316	1414	619	1134	2043	664
Afmid	0	0	0	0	0	0	0	0	0	0	0	0	0	0	0	0	0	0	0	0	0	0	0	0	0	0	0	0	0	0	0	0	0	0	0	0	0	0	0	0	0	0	0	0	0	0	69	0	0
Trp53tg5	0	0	0	0	0	0	0	0	0	0	0	0	0	0	0	0	0	0	0	0	0	0	0	0	0	0	0	0	0	0	0	0	0	0	0	0	0	0	0	0	0	0	0	0	0	0	0	0	0
Pigt	38	0	148	0	30	59	0	0	265	0	0	0	276	0	0	0	0	42	0	71	0	14	189	23	0	10	60	45	30	0	0	130	35	0	0	0	0	22	40	162	54	0	101	0	0	0	0	22	15
Wfdc2	0	0	0	0	0	113	55	0	0	418	0	45	0	0	0	151	314	68	159	1712	449	224	0	0	89	0	12	136	0	158	29	78	39	151	0	0	358	471	7	0	33	173	0	0	0	0	66	0	1356
Etv4	101	0	0	0	107	0	0	7	0	0	0	0	0	0	1	0	49	2	0	0	0	0	0	0	0	0	0	0	0	0	0	0	0	126	0	0	0	0	0	0	0	0	0	0	0	463	0	0	80
Eppin	0	0	0	0	0	0	0	0	0	0	0	0	0	0	0	0	0	0	0	0	0	0	0	0	0	0	0	0	0	0	0	0	0	0	0	0	0	0	0	0	0	0	0	0	0	0	0	0	0
Dbndd2	0	0	0	0	0	0	0	0	0	0	0	0	0	0	0	0	0	0	0	0	0	0	0	0	0	0	0	0	0	0	0	0	0	0	0	0	0	0	0	0	0	0	0	0	0	0	0	0	0
Mmp9	0	0	0	0	0	0	102	0	0	0	0	0	0	0	0	0	0	0	0	0	0	0	0	0	0	0	0	0	0	0	0	0	0	0	0	0	0	0	0	0	0	0	0	0	0	0	0	0	0
Slc12a5	0	0	0	0	0	0	0	0	0	0	0	0	0	0	0	0	0	0	0	0	0	0	0	63	0	0	64	0	0	0	0	0	0	0	0	0	0	0	0	0	7	0	0	0	0	0	0	0	0
Ghdc	0	0	0	0	0	0	0	0	0	184	0	0	0	0	1	0	0	0	1	0	0	0	0	0	0	0	0	0	0	0	0	0	0	0	0	0	0	0	0	1185	0	0	0	0	0	0	0	0	0
Pltp	117	0	0	194	0	0	0	0	0	0	0	0	162	136	0	0	0	0	281	0	93	43	0	108	0	0	0	107	0	0	0	142	0	0	0	0	0	0	0	0	380	0	0	128	35	244	0	335	0
Slc12a7	0	0	0	330	0	0	175	0	0	16	12	0	242	0	0	0	0	0	0	0	0	0	224	0	0	0	85	66	0	0	0	0	85	0	0	0	0	0	34	0	208	0	0	0	0	0	0	0	0
Ctsa	182	170	0	307	199	58	236	275	0	0	146	822	37	0	2	0	117	904	0	412	134	0	836	295	805	382	69	149	131	987	258	882	419	280	0	369	989	522	186	0	337	374	99	1107	264	2637	123	175	0
Zswim1	58	0	0	5	0	56	0	119	0	0	0	72	0	0	0	17	104	226	0	0	36	0	0	121	0	174	116	188	0	0	395	172	0	0	0	0	0	173	0	120	6	104	0	0	346	0	0	66	0
Slc12a4	0	0	0	0	0	0	0	0	0	28	0	120	167	0	0	0	0	0	0	0	0	0	0	0	0	0	0	0	0	0	0	74	0	0	281	0	0	0	46	0	0	0	0	0	0	0	0	0	0
Spata25	0	0	0	0	0	0	0	0	0	0	0	0	0	0	0	0	0	0	0	0	0	0	0	0	0	0	0	0	0	0	0	0	0	0	0	0	0	0	0	0	0	0	0	0	0	0	0	0	0
Myo1c	0	0	0	0	25	0	0	0	0	86	0	0	0	0	0	0	79	1	1	0	105	0	0	0	0	0	153	0	0	0	0	0	12	0	207	0	0	0	3	0	0	0	177	0	0	0	0	0	0
Crk	14	165	348	216	534	145	165	222	721	0	45	108	212	0	55	319	0	691	89	384	372	0	22	1227	27	340	105	286	167	5	104	263	65	41	0	192	10	768	166	0	0	66	316	52	283	443	72	189	0
Cox7c	414	533	554	266	427	348	245	563	533	469	321	452	489	767	535	493	367	426	544	648	535	690	1197	580	492	643	325	384	323	565	547	374	365	407	839	457	489	256	230	301	547	474	396	634	734	804	281	333	472
Pitpna	192	376	370	360	771	226	270	800	1491	228	142	431	226	176	332	0	457	158	488	335	197	234	882	83	270	49	339	302	535	1554	589	784	451	451	0	317	501	228	298	363	683	368	838	514	427	668	154	126	341
Mlx	0	0	0	0	167	363	0	340	0	255	326	0	257	0	0	206	45	0	0	15	62	160	279	194	207	24	83	0	25	500	431	2	59	150	0	229	0	123	141	39	161	81	137	249	414	532	212	168	130
Fam134c	0	0	0	0	84	0	0	0	0	0	0	0	0	2	0	0	0	0	0	0	0	0	0	0	0	0	0	0	0	0	0	0	0	0	0	0	0	0	0	0	0	0	0	296	0	0	0	0	0
Jph2	0	0	0	0	0	0	0	0	0	0	0	0	0	0	0	0	0	0	0	0	0	0	0	0	0	0	0	0	0	0	0	0	0	0	0	0	0	0	0	0	0	0	0	0	0	0	0	0	0
Dhx58	0	0	0	0	0	0	0	0	0	0	0	0	0	0	0	0	0	145	0	0	0	0	0	0	0	0	3	0	0	0	0	0	0	0	0	0	0	0	0	0	68	0	0	0	0	0	0	0	0
Rab5a	81	138	0	228	99	277	91	161	0	637	0	196	436	253	142	336	453	69	230	71	56	274	0	237	150	68	227	366	96	161	336	66	182	116	0	544	464	615	103	105	324	80	416	319	773	494	28	241	114
Hspb9	0	0	0	0	0	0	0	0	0	0	0	0	0	0	0	0	0	0	0	0	0	0	0	0	0	0	0	0	0	0	0	0	0	0	0	0	0	0	0	0	0	0	0	0	0	0	0	0	0
Nkiras2	145	268	449	243	621	186	208	363	0	0	217	409	0	667	30	333	110	245	0	0	154	280	1512	233	394	412	69	258	0	469	0	391	177	162	0	0	1059	3	134	581	217	446	624	0	965	0	0	129	242
Ppp2r5c	281	360	250	93	219	49	89	131	0	103	165	63	139	307	196	592	502	192	388	355	328	528	238	116	275	275	319	149	354	603	0	414	89	75	0	619	220	291	182	165	168	280	535	632	444	1083	86	94	311
Ift52	85	124	0	281	236	97	157	4	0	85	158	128	269	319	287	240	278	417	110	334	265	144	301	285	0	150	140	386	431	363	0	354	393	0	0	0	0	185	134	233	0	0	0	350	463	0	97	67	0
Mybl2	4	0	0	0	0	0	79	10	748	0	0	14	103	0	102	603	60	121	7	48	0	0	0	273	0	0	0	104	0	0	618	0	90	0	0	0	134	0	0	157	183	0	181	326	0	0	0	0	280
Sgk2	0	0	0	0	0	0	0	0	0	0	0	0	0	0	0	0	0	0	0	0	0	0	0	0	0	0	0	0	0	0	0	0	0	0	0	0	0	0	0	0	0	0	0	0	0	0	0	0	0
Eya2	0	0	0	0	0	0	0	0	0	0	0	5	0	323	0	0	0	0	0	0	0	0	0	0	0	0	142	0	0	0	0	0	0	0	0	0	0	0	0	0	0	0	0	0	0	0	0	0	0
Prl3c1	0	0	0	0	0	0	0	0	0	0	0	0	0	0	0	0	0	0	0	0	0	0	0	0	0	0	0	0	0	0	0	0	0	0	0	0	0	0	0	0	0	0	0	0	0	0	0	0	0
B4galt5	0	45	0	125	0	0	1	77	0	0	0	0	0	0	0	0	0	55	0	0	6	0	0	0	0	8	63	234	0	0	0	0	5	128	20	13	0	98	0	28	62	16	0	0	0	4	29	0	40
Gdap1l1	0	0	0	0	0	0	0	0	0	0	0	0	0	305	0	0	94	0	132	0	0	0	0	85	0	119	0	0	0	140	0	0	0	0	0	0	0	30	0	0	0	0	0	155	0	253	0	0	0
Hnf4a	0	0	0	0	0	0	0	0	0	0	0	0	0	0	0	0	0	0	0	0	0	1	0	0	0	0	0	0	0	0	0	0	0	0	0	0	0	0	0	0	0	0	0	0	0	0	0	0	0
Ptgis	0	0	0	0	263	138	30	108	0	0	0	30	0	0	0	0	0	0	0	0	217	0	0	164	1	0	154	0	0	0	0	42	1	0	142	0	459	12	0	0	0	63	0	0	0	0	209	72	0
Cadps2	0	0	0	0	0	0	0	0	0	0	0	0	0	0	0	0	0	0	0	0	0	0	0	0	169	0	0	0	0	0	0	0	0	0	0	0	0	0	0	0	0	0	0	0	0	0	0	0	0
Ddx27	210	158	34	120	316	129	256	466	84	118	250	295	419	416	172	206	276	0	76	185	356	336	549	320	359	1	96	40	187	128	64	654	312	10	95	116	81	111	158	148	138	16	158	345	0	0	166	394	362
Cyth3	0	0	0	0	1	0	0	0	0	1	0	0	0	0	0	0	0	0	0	0	0	0	0	4	0	0	9	0	0	0	0	0	8	186	65	324	0	5	1	0	23	0	75	0	15	0	73	169	0
Cyth4	0	0	0	0	0	0	0	0	0	0	0	0	0	0	0	0	0	0	0	0	0	0	0	0	0	0	0	0	0	0	0	0	0	0	0	0	0	0	0	0	0	0	0	0	0	0	0	0	0
Rac3	0	0	0	0	0	0	0	0	0	45	0	0	0	0	0	0	0	0	0	0	6	0	0	0	0	0	0	0	0	0	0	101	0	0	0	0	0	0	0	0	0	0	0	0	0	0	0	0	0
Rrp7a	83	22	66	222	90	66	0	106	0	0	88	112	0	0	0	203	36	0	273	162	35	232	0	73	0	0	101	0	25	50	0	87	187	203	0	187	0	84	16	139	61	0	42	0	148	0	66	0	0
Cyb5r3	854	1163	447	195	381	533	277	692	0	998	1147	692	951	0	0	1248	911	809	1466	1339	1326	758	844	753	755	2358	796	493	22	1550	386	615	198	145	0	1088	615	1189	383	864	326	1401	819	2078	567	2819	249	660	1234
Ints2	153	61	879	96	24	138	154	0	0	1	0	310	162	0	4	0	137	0	241	28	17	329	0	327	0	0	110	91	0	0	66	25	1	28	107	0	1	0	114	0	225	167	241	3	703	84	68	324	101
Med13l	70	19	0	14	0	0	19	19	491	4	0	0	0	0	1	0	3	10	0	0	14	0	0	118	13	1	37	0	0	85	27	81	12	0	0	281	0	6	0	0	0	16	0	386	0	0	6	1	0
Hist1h2bc	15	20	2	6	105	56	45	0	0	44	135	59	64	0	0	37	15	69	60	60	69	34	138	48	48	0	14	18	19	45	50	8	15	0	102	132	246	17	130	21	18	64	18	149	0	0	28	20	50
Baiap2l2	0	0	0	0	0	0	0	0	0	0	0	0	0	0	0	0	0	0	0	0	41	0	0	0	0	0	0	0	0	0	0	0	0	0	0	0	0	0	0	0	0	0	0	0	0	0	0	0	0
Mafk	0	0	0	0	0	23	0	10	0	0	0	0	0	0	0	0	0	0	0	0	0	0	0	0	0	0	0	0	0	0	0	0	0	0	0	0	0	0	0	0	0	0	0	0	0	0	0	0	0
Med1	184	214	0	80	84	17	241	19	0	3	6	22	34	0	7	504	22	231	385	177	91	0	150	23	49	104	20	175	1	1	249	14	54	15	335	173	90	127	56	34	8	31	237	96	600	597	156	0	11
Erbb3	0	0	7	0	0	0	0	0	0	23	0	20	0	0	168	0	1	0	0	0	174	0	0	0	103	0	0	0	0	0	0	4	0	0	0	0	0	0	32	6	0	0	0	0	0	0	52	0	0
Stard3	133	0	10	98	121	1	0	111	0	0	0	94	0	34	0	0	0	0	0	0	0	0	0	309	0	0	0	6	0	0	0	0	0	0	0	0	0	0	0	0	0	50	0	1	579	866	0	209	0
Ikzf3	0	0	0	0	0	0	0	0	0	0	0	0	0	0	0	0	0	0	0	0	0	0	0	0	0	0	0	0	0	0	0	0	0	0	0	0	0	0	0	0	0	0	0	0	0	0	0	0	0
Mfng	0	0	0	0	0	0	36	0	0	0	0	0	237	0	0	0	0	0	0	0	0	0	0	0	0	620	0	0	0	322	0	0	12	0	0	0	0	0	51	0	1	0	0	0	236	0	0	0	0
Vmp1	606	163	8	152	487	408	230	882	0	555	142	289	785	250	206	1448	462	432	22	0	439	252	1660	627	371	280	342	330	275	873	536	557	443	498	295	485	295	806	259	440	348	542	358	775	270	0	325	202	623
Uchl5	568	539	649	493	405	862	461	512	478	282	597	603	730	392	633	634	610	380	337	343	203	1321	552	508	1027	430	917	395	292	523	362	446	755	554	993	639	1035	254	396	596	659	501	857	282	766	1033	548	138	785
Glrx2	94	123	0	20	86	40	44	134	0	71	58	0	98	0	0	45	56	41	0	180	0	36	213	99	0	44	36	107	55	86	125	146	55	88	118	231	53	46	46	65	32	0	171	113	32	0	20	86	98
Trove2	87	103	0	0	85	0	148	9	0	1	0	471	395	0	175	0	0	41	0	225	0	407	0	19	109	388	55	0	3	0	226	425	34	70	0	59	598	0	132	134	10	25	354	263	390	0	0	18	0
Stk4	142	437	0	150	149	4	0	427	0	235	1	117	0	92	0	0	52	230	287	18	64	288	40	84	0	122	53	208	19	1197	27	192	102	271	0	116	0	132	93	201	97	62	0	0	40	0	146	0	79
Wfdc15b	0	0	0	0	0	0	0	0	0	0	0	0	0	0	0	0	0	0	0	0	0	0	0	0	0	0	0	0	0	0	0	0	0	0	0	0	0	0	0	0	0	0	0	0	0	0	0	0	0
Pmp22	206	0	394	0	406	118	46	190	3194	139	131	109	0	0	609	239	19	0	0	68	153	0	0	0	64	47	0	184	0	0	0	0	0	1840	0	0	1152	236	144	0	0	0	0	0	0	0	255	315	0
Gdf9	0	0	0	0	0	0	0	0	0	0	0	0	0	0	0	0	0	0	0	0	0	0	0	0	0	0	0	0	0	0	0	0	0	0	0	0	0	0	0	140	0	0	1	0	0	0	0	0	0
Zcchc10	96	145	204	46	124	183	22	46	141	57	3	339	0	323	178	343	156	216	77	223	211	0	370	211	396	26	178	60	98	0	10	8	94	142	267	340	149	174	122	115	48	194	201	48	267	3	161	0	62
Prl8a2	0	0	0	0	0	0	0	0	0	0	0	0	0	0	0	0	0	0	0	0	0	0	0	0	0	0	0	0	0	0	0	0	0	0	0	0	0	0	0	0	0	0	0	0	0	0	0	0	0
Tbx5	0	0	0	0	0	0	0	0	0	0	0	0	0	0	0	0	0	0	0	0	0	0	0	0	0	0	0	0	0	0	0	0	0	0	0	0	0	0	0	0	0	0	0	0	0	0	0	0	0
Psmb6	3839	2561	2294	2842	3141	2860	3043	4676	1657	3078	2577	3399	3055	6309	1520	3706	3007	3524	2549	4085	3153	4535	5038	3574	3356	3959	3060	2993	3811	4514	3149	3299	2490	3847	3711	2627	2765	3693	2562	2488	4401	3873	3709	3972	4273	6231	2934	4655	4124
Spag7	449	412	1730	316	621	410	590	769	21	783	322	508	821	927	177	1601	763	802	864	1159	955	1025	556	511	736	595	878	0	883	290	536	761	714	318	1812	857	1110	439	430	327	294	279	429	1301	948	2191	568	996	429
Pfn1	2591	4266	4379	2781	4299	3608	4132	4280	5850	3151	3035	6166	3551	4563	2960	3898	3983	3643	3673	5101	4132	4162	7894	2953	5231	2261	3303	3063	4718	4081	5567	5595	4360	4157	4666	3745	3009	2991	2951	2939	3938	3135	3395	2949	3868	6841	5572	5097	4489
Tomm34	201	246	0	254	334	584	120	264	1281	712	0	1076	238	512	0	263	91	344	284	382	0	301	0	65	38	463	124	186	266	1375	0	441	417	518	0	0	721	660	166	0	406	599	6	1453	0	26	599	125	250
Ywhab	1293	1116	793	615	1864	1254	912	1408	106	946	1547	2253	482	929	201	2026	1279	1464	732	532	2089	1037	585	1094	977	1333	1354	1830	1483	1887	1852	1490	1834	1595	383	1903	1351	1333	806	779	762	1109	2698	702	1107	2828	1096	1151	1581
Ksr1	1	0	0	0	0	0	0	0	0	0	0	0	0	0	0	0	0	0	0	0	78	0	0	0	0	0	0	0	0	0	0	0	0	0	0	0	0	0	0	0	0	0	0	0	0	0	0	0	0
Gpx3	504	1468	200	1529	1266	504	1048	3982	312	107	105	142	5601	0	374	1266	1558	677	504	0	1233	141	581	1417	572	1967	739	675	1554	4701	783	2381	773	1295	0	1820	2526	1398	1375	52	993	1032	240	4768	495	1720	183	958	804
Anxa6	0	12	0	0	272	100	72	0	0	148	197	147	0	183	36	202	115	0	0	0	38	0	0	0	0	0	88	1	159	0	387	0	21	0	0	0	464	0	60	0	0	0	0	0	0	2258	191	885	0
Il12rb2	0	0	0	0	0	0	0	0	0	0	0	0	0	0	0	0	0	0	30	0	0	0	0	0	0	0	0	0	0	0	0	0	0	0	0	0	0	0	0	0	0	0	0	0	0	0	0	0	0
Zkscan6	0	0	0	0	0	0	0	0	0	0	0	0	0	0	0	0	0	0	0	0	0	0	0	25	0	0	95	115	0	0	0	0	0	0	0	0	0	0	0	0	0	0	0	344	0	0	21	0	63
Kpna2	2966	938	848	567	561	894	528	2282	4676	2115	388	1215	2377	390	1805	1659	4067	828	1338	512	1011	2715	1558	7487	515	782	2088	343	3806	425	2026	1971	771	2075	3870	1769	1840	2562	821	1113	1950	6272	611	5178	859	986	2355	4728	660
Smurf2	310	0	0	0	0	0	5	116	1	0	69	2	635	0	27	199	0	288	439	1	130	109	0	0	326	214	84	1	0	16	253	0	41	0	0	0	292	8	22	5	202	0	9	0	24	0	6	0	0
Cep95	0	6	12	0	37	0	4	28	0	136	0	100	0	0	0	29	0	0	0	69	1	0	0	6	0	0	0	0	0	0	0	0	0	7	12	0	0	49	18	0	0	89	95	0	17	0	0	7	1
Vezf1	37	247	296	75	26	297	203	262	1318	129	137	182	380	0	0	0	43	259	543	222	36	90	49	116	0	405	186	0	0	0	151	481	30	46	417	228	389	155	196	14	438	279	435	1118	438	143	73	256	64
Cuedc1	0	99	0	24	43	0	31	0	0	12	1	0	0	1	0	0	52	8	33	0	41	0	0	6	0	53	4	0	0	0	13	0	0	0	0	0	0	0	0	0	6	1	61	0	0	0	0	3	0
Srsf1	362	781	381	904	621	707	992	976	438	319	446	898	604	792	372	813	773	337	504	651	975	809	251	493	531	642	767	664	249	849	474	327	782	644	893	973	567	864	647	615	766	613	1025	1049	862	360	491	676	793
Abi3	0	0	0	0	0	0	0	0	0	0	0	0	0	0	0	0	0	0	0	0	0	0	0	0	0	0	6	0	0	0	0	0	0	0	0	0	0	0	0	0	0	0	0	0	0	0	0	0	0
Shroom1	0	0	0	0	0	0	0	0	0	0	0	493	0	0	0	0	0	0	0	0	0	0	0	0	0	0	0	0	0	0	1	0	0	0	0	0	0	0	0	0	0	0	0	0	0	0	27	0	0
Kif3a	177	119	0	104	180	49	130	115	0	355	0	258	0	217	0	0	0	141	533	192	267	0	0	286	399	0	222	167	21	0	0	232	154	161	0	370	0	210	0	19	0	111	86	473	451	868	1	77	227
2008-09-01	0	0	0	0	0	0	96	115	0	0	224	56	42	59	30	0	0	0	0	0	0	0	0	0	2	0	0	0	0	0	427	0	31	106	0	0	0	54	0	122	0	0	0	0	0	0	0	0	0
Mtmr4	12	187	223	1	0	0	106	206	0	202	136	1	0	6	0	0	93	0	14	0	2	0	298	0	0	0	0	0	139	0	0	598	0	87	628	0	0	0	21	0	0	92	0	0	0	843	33	0	44
Mrm1	0	0	0	0	0	0	0	0	0	0	173	0	0	0	0	0	0	0	0	0	0	0	0	0	0	0	0	0	0	0	0	18	0	0	0	0	0	0	0	0	0	0	0	0	0	0	0	0	238
Mapt	0	0	0	0	0	0	0	0	0	0	0	0	0	0	0	0	0	0	0	0	0	0	0	0	0	0	0	0	0	0	0	0	0	0	0	0	0	0	0	0	0	0	0	0	152	0	0	0	0
Kansl1	1	0	0	0	61	160	24	62	14	206	0	87	198	0	71	0	96	215	0	12	0	0	15	137	0	0	88	11	1	0	61	237	0	94	40	0	0	117	0	34	0	0	142	139	0	24	51	0	0
Gid4	23	0	3	0	119	0	74	106	0	35	0	233	217	10	70	1	0	24	0	0	0	24	0	43	0	0	0	21	55	0	202	0	134	0	0	0	264	93	0	27	10	0	0	3	81	0	0	0	98
Myo1b	74	16	0	0	86	88	56	67	273	8	153	0	0	36	127	179	22	384	0	0	157	219	8	91	318	180	93	0	126	0	36	254	14	0	0	370	0	0	61	0	275	41	164	92	411	369	143	321	161
Dhx40	206	154	0	113	25	226	63	335	0	309	0	192	245	150	0	941	94	0	428	0	54	258	0	153	226	208	313	388	0	1435	6	477	239	283	0	44	0	18	282	98	151	306	544	738	1013	423	41	0	38
Ypel2	0	0	0	0	0	0	0	0	0	79	0	0	0	0	0	0	0	0	0	82	0	0	0	0	0	0	0	0	0	0	0	0	0	0	0	0	0	0	0	0	0	0	120	0	0	422	0	0	0
Akap1	0	0	0	2	0	0	0	0	0	1	0	0	0	0	0	0	0	0	0	0	0	0	0	237	44	8	19	0	0	0	0	0	0	24	0	0	0	0	42	0	102	0	0	0	0	0	0	0	0
Nol11	1178	1006	401	276	73	439	172	370	250	428	423	573	377	199	130	870	425	758	440	58	511	339	1302	421	338	137	201	462	164	545	431	625	637	473	0	624	290	386	166	651	647	503	754	344	602	1833	234	91	672
Derl2	103	42	0	53	64	56	155	33	0	53	101	262	77	100	0	0	93	61	1	167	168	189	0	114	0	0	70	0	113	128	358	138	0	0	252	0	130	102	98	0	83	142	61	242	222	0	72	258	141
C1qbp	836	1317	496	654	795	1371	1190	1233	1775	691	625	2271	336	2470	993	1680	726	1123	1259	719	1702	1194	1199	1609	1267	279	821	1282	610	1556	670	805	1478	1495	1949	705	613	656	701	871	1404	1249	1277	906	1468	2627	1346	1128	1758
Rpain	28	115	0	0	0	121	293	287	0	0	0	142	117	180	180	115	127	33	0	215	292	256	0	129	267	99	265	177	109	0	169	155	74	45	0	249	0	273	145	360	24	268	456	160	701	391	50	82	71
6330403K07Rik	326	0	0	5	0	0	42	104	0	0	0	0	141	0	0	0	0	12	0	0	8	0	0	0	0	124	15	0	121	189	0	0	56	107	0	0	279	2	75	33	8	0	0	6	210	0	0	0	0
Slc13a3	0	0	0	0	0	0	0	0	0	0	0	0	0	0	0	0	0	0	0	0	0	0	0	0	0	0	0	0	0	0	0	0	0	0	0	0	0	0	0	0	0	0	0	0	0	0	0	0	0
Kcnab3	0	0	0	0	0	0	0	0	0	0	0	0	0	0	0	0	0	0	0	0	0	0	0	0	0	0	0	0	0	0	0	0	0	0	0	0	150	0	0	0	0	0	0	0	0	0	0	0	0
Chd3	1	0	1	38	1	0	0	0	0	0	0	0	65	2	0	133	0	0	0	39	92	0	0	0	0	0	6	11	0	3	4	0	49	0	0	171	0	0	17	58	0	37	138	0	65	2	0	0	0
Kdm6b	35	2	1	0	146	12	0	4	0	100	0	7	6	2	0	0	8	1	1	0	92	73	0	86	0	135	47	0	17	38	2	33	0	89	45	1	0	0	1	36	146	17	3	18	40	119	0	9	16
1700125H20Rik	0	0	0	0	0	0	0	0	0	0	0	0	0	0	0	0	0	0	0	0	0	0	0	0	0	0	0	0	0	0	0	0	0	0	0	77	0	0	0	0	0	0	0	0	0	0	0	0	0
Appbp2	0	388	623	322	0	354	284	257	158	465	139	13	202	306	82	440	52	261	8	394	633	1	28	210	79	261	231	348	152	0	0	245	265	242	237	59	701	18	78	216	0	230	512	4	1283	920	19	233	773
Wnt9b	0	0	0	0	0	0	0	0	0	0	0	0	0	0	0	0	0	0	0	0	0	0	0	0	0	0	0	0	0	0	0	0	0	0	0	0	0	0	0	0	0	0	0	0	0	0	0	0	0
Adora2b	0	0	0	0	145	0	0	0	0	0	0	0	0	0	0	0	0	0	0	0	0	0	0	0	0	0	76	0	0	0	0	155	0	0	0	0	0	0	0	0	0	0	40	0	0	0	0	0	280
Ncor1	133	252	434	44	262	340	318	307	0	399	696	242	661	56	238	652	207	475	295	50	600	204	312	490	200	589	133	405	58	507	24	652	189	267	88	448	45	747	261	78	418	260	602	3	1159	2338	169	154	95
Trpv2	0	0	0	0	0	0	0	0	0	2	0	0	0	0	0	0	0	0	0	0	0	0	0	0	0	0	0	1	0	0	0	0	0	0	0	0	0	0	0	0	0	0	0	0	0	0	0	0	0
Cenpv	62	0	102	0	21	0	26	127	0	0	0	29	0	79	0	78	65	0	133	38	19	329	0	305	0	131	39	266	0	0	0	0	31	24	0	42	0	0	17	115	37	268	219	63	126	0	0	0	45
Pcgf2	1	7	1	22	81	67	11	118	0	275	0	57	0	5	19	1	0	33	11	0	8	229	110	17	11	4	0	33	2	0	0	236	32	54	0	139	0	27	2	8	2	12	29	0	160	103	28	0	0
Cwc25	0	27	18	21	12	0	34	120	0	265	27	88	47	34	283	68	0	79	26	0	179	107	0	80	0	112	142	0	0	251	8	164	68	0	122	60	48	65	24	23	36	7	259	0	4	49	50	51	212
1700001P01Rik	0	0	0	0	0	0	0	0	0	0	0	0	0	0	0	0	0	0	0	0	0	0	0	0	0	0	0	0	0	0	0	0	0	0	0	0	0	0	0	0	0	0	0	0	0	0	0	0	0
Pip4k2b	0	11	0	0	0	0	9	38	0	8	11	26	0	0	0	0	5	1	39	0	1	0	0	0	0	1	0	0	20	0	2	0	6	0	0	32	0	0	0	0	0	11	7	1	0	0	0	7	70
Trim37	512	60	0	81	0	111	1	353	0	206	140	155	173	0	11	307	0	0	765	105	194	122	0	136	223	228	27	520	139	125	50	374	76	0	0	0	69	0	111	10	934	242	227	0	436	0	0	38	201
Ybx2	0	0	0	0	0	0	0	0	0	0	0	0	0	0	0	0	2	0	0	0	0	0	0	0	0	0	0	0	0	0	0	0	0	0	0	0	0	0	0	0	0	0	0	0	0	0	0	0	0
Ctdnep1	0	6	0	105	4	121	62	1	0	57	76	87	153	13	0	4	27	115	20	1	3	9	0	89	0	40	59	66	11	36	67	23	3	1	0	4	4	13	36	0	0	13	112	1	131	321	2	91	15
Elp5	895	856	508	440	1006	616	531	356	496	784	539	928	967	764	263	1395	448	668	471	620	925	912	0	1022	949	526	445	645	832	821	711	770	535	652	1175	443	895	519	486	816	459	620	152	320	696	1103	471	936	562
Slc2a4	0	0	0	0	0	0	0	0	1	0	0	0	0	0	0	0	0	0	0	0	0	0	0	0	0	0	0	0	0	0	0	0	0	0	0	1	0	0	0	0	0	0	0	0	0	0	0	0	0
Gabarap	382	275	130	212	381	146	287	393	200	552	224	451	198	411	226	451	487	447	413	245	648	353	388	271	309	594	228	218	400	615	221	466	92	250	278	514	426	516	292	49	450	247	222	580	702	1829	121	988	326
Cldn7	0	0	0	0	0	28	0	0	0	211	0	0	0	0	0	0	541	89	0	122	134	0	0	17	0	0	0	0	0	0	0	0	0	0	0	0	212	111	0	0	0	0	0	0	0	0	56	0	406
2810408A11Rik	0	0	0	31	90	78	72	35	0	127	0	0	0	0	0	0	92	213	0	0	0	0	0	0	0	0	0	0	119	0	0	0	0	151	0	0	235	0	37	0	48	0	0	0	0	0	0	0	64
Phf23	388	154	1	4	57	81	20	104	23	38	19	90	0	144	0	172	32	78	165	25	156	146	0	194	96	120	0	83	0	0	185	42	93	143	519	504	175	165	46	229	21	55	214	0	0	0	16	77	0
Acadvl	0	21	0	0	0	70	0	113	0	0	0	0	0	0	0	0	49	87	152	0	104	0	0	0	0	0	36	0	0	0	0	0	73	0	0	0	0	62	0	0	0	0	0	0	0	440	38	0	0
Dnah11	0	0	0	2	0	0	0	0	0	0	0	0	0	0	0	0	0	0	0	0	0	0	0	0	0	0	0	0	0	0	0	0	0	0	0	0	0	0	0	0	0	0	0	0	0	0	0	0	0
G3bp1	1056	1203	708	1291	595	1718	1445	2055	1663	1027	1126	1649	1467	1405	512	1742	948	1316	2453	1448	1376	745	82	3064	1134	1159	1273	1853	654	2847	2585	2035	2307	1958	0	1120	713	1230	1206	1979	2049	1517	3016	1491	1260	1451	580	1475	1582
Atox1	226	312	140	92	319	270	155	367	230	475	334	235	257	400	280	171	260	212	326	694	434	347	940	234	422	408	157	114	422	468	253	444	137	242	170	325	623	857	177	163	227	234	281	464	528	1276	230	284	410
Glra2	0	0	0	0	0	0	0	0	0	0	0	0	0	0	0	0	0	0	0	0	0	0	0	0	0	0	0	0	0	0	0	0	0	0	0	0	0	0	0	0	0	0	0	0	0	0	0	0	0
Sparc	294	333	0	404	870	217	57	587	140	91	24	0	996	0	0	176	348	576	0	119	517	404	675	94	235	100	335	481	0	495	0	599	333	0	427	174	3110	809	97	652	642	123	269	997	2279	0	11	1148	235
Glra4	0	0	0	0	0	0	0	0	0	0	0	0	0	0	0	0	0	0	0	0	0	0	0	0	0	0	0	0	0	0	0	0	0	0	0	0	0	0	0	0	0	0	0	0	0	0	0	0	0
Mief2	72	0	0	0	0	0	0	0	0	0	0	0	0	0	0	0	0	143	0	0	0	0	0	0	0	0	34	0	0	0	280	0	44	0	0	48	0	1	0	4	0	0	0	0	902	0	0	0	0
Tbx3	0	0	0	0	20	0	0	0	0	0	0	0	0	0	0	0	0	165	0	0	0	0	0	0	0	0	0	0	0	0	0	0	0	0	0	0	226	58	0	0	0	0	0	0	0	0	0	0	13
Mmp20	0	0	0	0	0	0	0	0	0	0	0	0	0	0	0	0	0	0	0	0	0	0	0	0	0	0	0	0	0	0	0	0	0	0	0	0	0	0	0	0	0	0	0	0	0	0	0	0	0
Mmp7	0	0	0	0	0	0	0	0	0	0	0	0	0	0	0	0	0	0	0	0	0	0	0	0	0	0	0	0	0	0	0	0	0	0	0	0	0	0	0	0	0	0	0	0	0	0	0	0	0
Crhr1	0	0	0	0	0	0	0	0	0	0	0	0	0	0	0	0	0	0	0	0	0	0	0	0	0	0	0	0	0	0	0	0	0	0	0	0	0	0	0	0	0	0	0	0	0	0	0	0	0
Dusp14	0	917	0	89	0	0	580	917	0	0	0	139	0	0	0	0	0	110	0	145	123	0	335	152	152	0	0	60	1250	0	288	0	0	528	0	0	0	206	354	0	58	0	158	257	0	1177	0	171	114
Tada2a	79	254	0	138	146	140	198	176	380	44	100	297	405	634	0	96	0	428	128	171	0	159	432	362	202	0	4	116	195	126	113	112	126	182	0	284	91	40	235	102	38	152	0	480	1194	0	84	27	329
Ikzf1	0	0	0	0	0	0	0	0	0	0	0	0	0	0	0	0	46	0	0	0	0	0	0	0	0	0	0	0	0	0	0	0	0	0	0	0	0	0	0	0	0	0	0	0	0	0	0	0	0
Tcaf3	0	0	0	0	0	0	0	0	0	0	0	0	0	0	0	0	0	0	0	0	0	0	0	0	0	0	0	0	0	0	0	0	0	0	0	0	0	0	0	0	0	0	0	0	0	0	0	0	0
Pnpo	0	17	220	0	0	47	0	137	0	84	0	79	0	286	0	227	51	0	0	0	145	0	0	0	163	0	70	0	122	345	0	0	4	98	0	0	385	64	0	98	0	104	0	0	163	0	0	147	0
Cog1	0	0	0	18	0	24	0	0	0	0	0	127	0	100	0	0	246	80	0	0	0	0	0	176	0	271	0	0	215	0	783	549	0	0	0	0	0	213	19	0	0	85	0	0	0	0	0	0	31
Cbx1	295	644	926	518	351	633	515	748	465	1155	364	560	784	912	763	646	598	731	849	504	663	823	925	857	691	1139	286	752	391	974	762	776	479	1027	1380	1110	1269	718	661	920	462	834	607	1140	918	1693	397	363	801
Cdk5rap3	100	147	0	278	251	92	383	319	0	389	0	0	122	1	0	275	0	276	260	433	109	187	376	172	287	56	205	497	0	1208	157	692	240	1	0	670	367	248	145	377	117	277	57	411	1	1131	183	169	0
Copz2	69	69	0	62	134	37	78	126	425	50	73	172	145	0	78	249	41	129	0	138	117	0	163	75	140	89	39	0	93	0	70	206	47	0	0	73	179	82	62	0	63	0	0	265	0	264	53	208	40
Slc25a39	315	647	339	967	865	613	1000	1030	3377	1207	334	490	1567	744	286	520	1148	647	447	565	1442	354	562	899	693	822	534	617	1162	1625	278	845	1211	1653	672	546	971	1218	537	323	624	917	866	533	1291	1520	123	313	1380
Sp2	210	33	0	63	67	55	0	63	290	5	0	115	123	154	0	24	0	68	0	0	0	118	0	264	97	6	0	0	54	0	340	78	45	0	0	0	0	61	15	0	63	0	0	0	237	0	26	0	65
Aatf	141	31	1	11	157	247	28	239	0	170	129	505	0	187	0	142	0	126	409	71	0	0	315	122	165	119	49	76	150	49	1	0	71	87	0	122	0	203	20	0	131	207	276	139	0	770	27	130	118
Lhx1	0	1	0	0	0	0	57	0	0	0	0	0	0	0	0	0	0	0	0	0	0	0	0	0	0	0	0	0	0	0	0	0	0	0	0	13	0	0	0	0	0	0	0	0	0	0	0	0	0
Dync1h1	107	269	0	308	9	19	106	15	0	168	96	152	0	0	145	99	149	33	493	176	233	129	187	15	127	0	58	33	94	134	0	99	30	76	0	64	184	306	21	0	0	220	366	246	256	98	65	0	0
Cpsf4l	0	0	0	0	0	0	0	0	0	0	0	0	0	0	0	0	0	0	0	0	0	0	0	0	0	0	0	0	0	0	0	0	0	0	0	0	0	0	0	0	0	0	0	0	0	0	0	0	0
Pex12	238	0	0	0	0	99	0	224	0	99	0	405	308	354	273	0	0	0	0	109	205	113	42	185	230	106	0	0	210	335	0	0	0	0	0	0	0	74	0	44	0	0	0	0	547	0	43	0	0
Ndel1	227	189	459	8	113	107	151	32	0	144	0	88	0	145	0	236	18	0	143	0	152	0	0	0	0	0	94	0	0	290	0	751	0	107	747	272	0	179	0	98	27	289	0	61	0	399	67	203	151
Slc25a35	0	0	0	0	0	0	0	4	0	2	0	0	0	0	0	0	0	0	0	0	0	3	0	0	1	0	0	0	0	0	0	0	0	0	0	0	0	0	0	0	0	0	2	0	0	0	0	0	0
Zbtb4	0	0	0	0	0	0	0	0	0	0	0	0	0	0	0	0	0	0	0	0	0	0	0	0	0	0	1	0	0	0	0	0	0	0	0	0	0	0	0	0	0	3	0	0	0	0	0	0	0
Tnfsfm13	0	0	0	0	0	0	0	0	0	0	0	0	0	0	0	0	0	0	0	0	0	0	0	0	0	0	0	0	0	0	0	0	0	0	0	0	0	0	0	0	0	0	0	0	0	0	0	0	0
Mpdu1	0	0	1	48	269	105	0	0	0	54	0	100	303	0	0	238	204	0	0	214	230	0	0	38	100	0	64	0	309	335	194	0	50	174	0	13	352	39	43	0	86	0	113	199	0	630	1	80	1
Fxr2	0	17	0	29	1	3	1	30	0	0	0	55	54	0	0	0	0	1	76	0	0	1	0	0	0	22	0	0	0	0	22	17	0	3	1	65	88	0	7	0	80	33	0	0	0	0	0	0	63
Atp5g3	927	1597	812	1004	1337	1131	1537	2589	3852	1225	1289	1324	1918	2603	2021	1050	1340	1760	1068	1827	1733	2344	3865	1393	1523	1816	1648	1128	2237	2235	1495	1672	1316	1981	2193	1646	1675	1280	1165	1016	1070	1542	1248	1644	2541	2961	1534	1657	2303
Cd68	0	0	0	0	0	0	0	0	0	0	0	0	0	0	0	0	0	0	0	0	0	0	0	0	24	0	0	0	0	0	0	0	0	0	0	1	0	0	0	0	0	0	0	0	0	0	18	0	0
Slc35g3	0	0	0	0	0	0	0	0	0	0	0	0	0	0	0	0	0	0	0	0	0	0	0	0	0	0	0	0	0	0	0	0	0	0	0	0	0	0	0	0	0	0	0	0	0	0	0	0	0
Acsl1	0	0	0	0	0	0	0	0	0	0	36	75	0	0	0	0	0	202	0	0	0	0	0	0	0	0	0	0	0	0	0	0	0	0	0	0	0	0	0	0	0	0	0	1	454	837	168	0	0
Abca5	0	0	0	0	0	0	0	0	0	0	0	0	0	0	0	59	0	0	0	0	0	0	0	26	0	0	15	0	0	0	0	24	0	0	0	0	0	0	0	0	0	0	0	0	0	0	1	70	0
[truncated: 47,586 more rows]
[truncated: 38 more columns]
